# Supplementary material for: 2-Chloro-N-(2-chloro­benzo­yl)benzene­sulfonamide
Source: Acta Crystallogr Sect E Struct Rep Online. 2010 Apr 10;66(Pt 5):o1040. doi: 10.1107/S1600536810012808 (PMC2979121; doi:10.1107/S1600536810012808)
Supplement: Supplementary file 2 [file e-66-o1040-Isup2.hkl]

# 
# h,k,l, Fc-squared, Fo-squared, sigma(Fo-squared) and status flag 
# 
data_I
_shelx_title ' DAS46 P21/N' 
_shelx_refln_list_code          4 
_shelx_F_calc_maximum      195.85 
_exptl_crystal_F_000       672.00 
_reflns_d_resolution_high  0.8000 
 
loop_ 
 _symmetry_equiv_pos_as_xyz 
 'x, y, z' 
 '-x+1/2, y+1/2, -z+1/2' 
 '-x, -y, -z' 
 'x-1/2, -y-1/2, z-1/2' 
 
_cell_length_a     6.5943 
_cell_length_b    10.9167 
_cell_length_c    20.1670 
_cell_angle_alpha  90.000 
_cell_angle_beta   95.830 
_cell_angle_gamma  90.000 
 
_shelx_F_squared_multiplier     1.000 
 
loop_ 
 _refln_index_h 
 _refln_index_k 
 _refln_index_l 
 _refln_F_squared_calc 
 _refln_F_squared_meas 
 _refln_F_squared_sigma 
 _refln_observed_status 
   2   0   0      623.52      612.87     12.29 o 
   4   0   0      273.45      283.79     13.34 o 
   6   0   0      548.18      587.53     22.90 o 
   8   0   0        6.52       -3.38     13.20 o 
   1   1   0      186.22      201.71      3.83 o 
   2   1   0       22.06       16.77      3.83 o 
   3   1   0      569.66      534.39     13.98 o 
   4   1   0      115.55      109.17      9.18 o 
   5   1   0       23.74       31.55      8.02 o 
   6   1   0      522.61      527.00     34.90 o 
   7   1   0        0.78       -8.61      8.61 o 
   8   1   0       25.86       38.92     11.29 o 
   0   2   0     4425.98     4443.72     22.87 o 
   1   2   0      155.47      148.79      3.87 o 
   2   2   0       57.61       47.46      2.96 o 
   3   2   0      416.42      408.53      5.78 o 
   4   2   0     1354.28     1278.45     10.81 o 
   5   2   0      468.47      445.50     10.56 o 
   6   2   0      184.31      182.03      8.56 o 
   7   2   0       50.23       55.95      9.32 o 
   8   2   0       14.85       14.60     15.78 o 
   1   3   0     1267.61     1207.51      9.46 o 
   2   3   0     2004.93     2021.76     22.84 o 
   3   3   0      464.64      508.95      6.53 o 
   4   3   0      547.36      534.97     13.87 o 
   5   3   0        6.95       11.40      5.44 o 
   6   3   0      121.02      141.89     16.25 o 
   7   3   0       33.53       44.43     14.72 o 
   0   4   0     4287.85     3952.08     24.51 o 
   1   4   0      111.04      100.61      3.87 o 
   2   4   0      505.65      522.66      7.20 o 
   3   4   0     1231.20     1264.11     13.28 o 
   4   4   0      196.65      190.95      6.33 o 
   5   4   0      454.40      463.13     11.80 o 
   6   4   0      245.64      254.61     18.60 o 
   7   4   0       23.18       60.56     15.11 o 
   1   5   0       18.16       13.05      3.30 o 
   2   5   0      146.86      151.71      5.25 o 
   3   5   0      758.86      748.75     17.36 o 
   4   5   0        6.53        6.41      5.71 o 
   5   5   0      294.24      263.83     12.91 o 
   6   5   0      322.88      323.42     20.99 o 
   7   5   0       67.30       79.74     17.38 o 
   0   6   0      963.41      974.18     10.73 o 
   1   6   0       13.02        4.59      3.69 o 
   2   6   0        0.08        2.32      4.32 o 
   3   6   0      630.74      643.95     11.14 o 
   4   6   0       28.64       19.51      9.14 o 
   5   6   0        3.27       -4.08      9.54 o 
   6   6   0      114.68      103.76     12.07 o 
   7   6   0       11.94       32.60     28.07 o 
   1   7   0       26.06       28.06      4.53 o 
   2   7   0      684.35      632.82     10.63 o 
   3   7   0     2615.20     2649.78     31.43 o 
   4   7   0      300.43      314.06     13.33 o 
   5   7   0      230.90      238.27     13.13 o 
   6   7   0        0.94       11.07     11.37 o 
   7   7   0       37.54       57.27     16.06 o 
   0   8   0      106.87      121.42     11.85 o 
   1   8   0      467.00      479.15     17.40 o 
   2   8   0       96.60       91.89      8.25 o 
   3   8   0      256.80      269.38     11.61 o 
   4   8   0        5.49        7.89      9.33 o 
   5   8   0      101.30      103.57     16.71 o 
   6   8   0       26.63       32.64     10.99 o 
   1   9   0      854.68      867.50     17.17 o 
   2   9   0      145.61      137.70      9.52 o 
   3   9   0      452.01      421.38     21.63 o 
   4   9   0       17.95       15.22      8.54 o 
   5   9   0        0.18        5.51      9.79 o 
   6   9   0       14.35       20.15     11.68 o 
   0  10   0        0.85        1.50     10.96 o 
   1  10   0        1.39        3.36      7.61 o 
   2  10   0       32.34       43.23     12.76 o 
   3  10   0       11.03        4.75     12.22 o 
   4  10   0      330.06      357.44     23.64 o 
   5  10   0        2.60        0.89     14.08 o 
   1  11   0      117.98      107.65     15.17 o 
   2  11   0       57.05       47.56     14.61 o 
   3  11   0      243.36      252.81     20.14 o 
   4  11   0       40.09       31.69     16.76 o 
   1  12   0       12.42        2.08     13.73 o 
   2  12   0        9.20       25.93     14.09 o 
   3  12   0       25.58       35.11     13.77 o 
   1  13   0       12.30      -10.87     13.65 o 
   2  13   0       10.31       21.17     15.92 o 
  -7   0   1      153.16      148.49     17.70 o 
  -5   0   1       57.56       59.72     12.70 o 
  -3   0   1     1881.19     1637.78     22.83 o 
   1   0   1      728.60      711.14      9.93 o 
   3   0   1     4136.16     4009.73     35.76 o 
   5   0   1      692.83      670.88     21.31 o 
   7   0   1        3.48       18.37     13.20 o 
  -8   1   1        0.00       -2.01      9.23 o 
  -7   1   1        4.59       -2.12     19.15 o 
  -6   1   1      240.35      281.62     12.83 o 
  -5   1   1      605.69      601.07     14.75 o 
  -4   1   1      822.25      831.62     11.68 o 
  -3   1   1     3202.75     3333.45     37.24 o 
  -2   1   1      977.86     1005.17     16.96 o 
  -1   1   1     7025.67     7127.20     21.06 o 
   1   1   1     3365.77     3369.02      8.95 o 
   2   1   1     1998.52     2046.04     17.60 o 
   3   1   1        0.42        1.88      3.78 o 
   4   1   1       22.04       19.73      4.71 o 
   5   1   1      145.71      133.57     20.66 o 
   6   1   1       59.81       64.90      7.71 o 
   7   1   1      124.02      128.29     10.54 o 
   8   1   1        5.48       22.79     10.68 o 
  -8   2   1        0.82      -16.53     16.53 o 
  -7   2   1        0.72       18.16     20.33 o 
  -6   2   1       19.78       20.29      8.82 o 
  -5   2   1       38.28       34.16      5.37 o 
  -4   2   1       43.38       43.60      3.93 o 
  -3   2   1      531.79      496.52      6.69 o 
  -2   2   1      597.46      629.93      5.62 o 
  -1   2   1      251.01      208.98      4.23 o 
   0   2   1     2627.03     2496.05     18.46 o 
   1   2   1     9756.71     9306.97     68.89 o 
   2   2   1        0.59        3.58      2.67 o 
   3   2   1       17.48       12.29      3.20 o 
   4   2   1      425.71      466.70      7.17 o 
   5   2   1        2.07        4.49      5.84 o 
   6   2   1       27.52       34.03      6.71 o 
   7   2   1      163.59      186.51     20.27 o 
   8   2   1        0.00       -1.62     15.40 o 
  -8   3   1        4.17       16.18     17.64 o 
  -7   3   1        2.32       -5.41     14.89 o 
  -6   3   1       25.73       14.97     11.95 o 
  -5   3   1     1321.05     1251.18     14.38 o 
  -4   3   1      180.73      170.79      5.17 o 
  -3   3   1     1243.98     1269.77     11.84 o 
  -2   3   1     2122.08     2097.91     16.82 o 
  -1   3   1      935.78      926.72     13.38 o 
   0   3   1      539.50      487.72     13.61 o 
   1   3   1     2412.07     2406.68     14.63 o 
   2   3   1      580.52      562.78      6.95 o 
   3   3   1     1848.14     1812.52     22.80 o 
   4   3   1       12.86       12.63      3.93 o 
   5   3   1      210.64      213.87      7.55 o 
   6   3   1        8.59        7.63      6.24 o 
   7   3   1        3.42      -11.65     15.81 o 
  -7   4   1       26.63       43.80     17.37 o 
  -6   4   1       12.68       13.16      9.58 o 
  -5   4   1      756.99      743.31     39.65 o 
  -4   4   1       14.25       18.65      5.53 o 
  -3   4   1     1672.76     1584.31     13.58 o 
  -2   4   1     3836.29     3921.63     30.07 o 
  -1   4   1     1947.78     2107.65     11.52 o 
   0   4   1      104.80      109.59      5.88 o 
   1   4   1      655.14      617.88     10.79 o 
   2   4   1     1010.54     1007.39     15.98 o 
   3   4   1     1635.30     1632.01     13.29 o 
   4   4   1        8.67        6.78      4.12 o 
   5   4   1        0.02        2.78      6.40 o 
   6   4   1       42.55       65.74     15.48 o 
   7   4   1       80.22       81.41     17.59 o 
  -7   5   1        4.59        9.37     17.58 o 
  -6   5   1      347.67      366.03     16.96 o 
  -5   5   1       15.97        5.86      8.96 o 
  -4   5   1       49.95       50.17      6.34 o 
  -3   5   1      232.74      258.47      9.51 o 
  -2   5   1      367.07      378.68      6.78 o 
  -1   5   1      147.63      150.58      4.66 o 
   0   5   1       85.50       67.78      3.68 o 
   1   5   1     1861.58     1968.56     10.01 o 
   2   5   1       38.93       37.21      4.02 o 
   3   5   1      697.98      716.25      9.81 o 
   4   5   1     2640.68     2645.64     22.73 o 
   5   5   1        3.15        0.51      6.63 o 
   6   5   1       44.03       57.90     11.22 o 
   7   5   1       36.41       62.05     16.84 o 
  -7   6   1       38.86       33.23     12.14 o 
  -6   6   1      266.37      262.93     17.65 o 
  -5   6   1       83.68       75.30     10.36 o 
  -4   6   1      397.84      401.51     13.74 o 
  -3   6   1      252.53      243.10      7.83 o 
  -2   6   1       48.78       51.66      4.81 o 
  -1   6   1     2717.50     2943.67     17.40 o 
   0   6   1      364.10      382.54      5.14 o 
   1   6   1      461.37      461.61      8.00 o 
   2   6   1        6.22       10.00      4.63 o 
   3   6   1       97.45       89.85      6.36 o 
   4   6   1      593.72      568.57     12.20 o 
   5   6   1       24.50       28.29      9.84 o 
   6   6   1       25.06       33.61     11.08 o 
   7   6   1        0.01       41.84     16.13 o 
  -7   7   1       15.23       39.85     12.94 o 
  -6   7   1      247.62      264.29     17.21 o 
  -5   7   1      176.65      157.40     14.06 o 
  -4   7   1        0.18        1.98      8.95 o 
  -3   7   1      659.44      614.76     27.71 o 
  -2   7   1     1329.00     1328.51     14.48 o 
  -1   7   1       53.03       50.71      4.77 o 
   0   7   1      226.48      209.29      8.77 o 
   1   7   1     1963.54     1943.56     29.76 o 
   2   7   1        3.04        0.29      5.25 o 
   3   7   1      594.55      613.85     18.16 o 
   4   7   1      525.66      526.52     15.73 o 
   5   7   1        3.39       -3.52      8.70 o 
   6   7   1       40.85       65.01     15.03 o 
  -6   8   1       84.15       70.35     11.81 o 
  -5   8   1       52.73       62.59     11.31 o 
  -4   8   1       43.56       45.17      9.02 o 
  -3   8   1        2.17        9.65      7.88 o 
  -2   8   1      195.39      173.99      8.00 o 
  -1   8   1        3.62        7.56      6.51 o 
   0   8   1      227.38      207.64      9.65 o 
   1   8   1       35.34       39.54      7.13 o 
   2   8   1      196.63      189.47      9.66 o 
   3   8   1      774.29      738.75     13.30 o 
   4   8   1      109.67      123.16     10.34 o 
   5   8   1       24.65       15.02     11.50 o 
   6   8   1       29.23       64.06     28.13 o 
  -6   9   1        7.74        7.42     18.00 o 
  -5   9   1       38.27       31.13     10.11 o 
  -4   9   1      115.39      110.71     10.78 o 
  -3   9   1       77.11       66.58     14.58 o 
  -2   9   1      356.76      337.25     19.27 o 
  -1   9   1        3.78        4.80      7.06 o 
   0   9   1      315.69      312.65     11.65 o 
   1   9   1       18.39       26.31      7.39 o 
   2   9   1      679.28      684.03     16.19 o 
   3   9   1       54.63       52.88     13.46 o 
   4   9   1      142.99      171.74     12.23 o 
   5   9   1      100.77      116.83     17.46 o 
   6   9   1        1.88       51.57     35.82 o 
  -5  10   1        7.72        6.04     14.02 o 
  -4  10   1        0.21        4.52     15.53 o 
  -3  10   1        4.38       12.21     14.12 o 
  -2  10   1       30.58       52.21     14.22 o 
  -1  10   1      703.60      735.10     25.75 o 
   0  10   1      171.97      179.39     10.98 o 
   1  10   1       57.74       53.03      8.53 o 
   2  10   1       87.28       98.18     15.51 o 
   3  10   1        2.77       -2.18     14.09 o 
   4  10   1       16.16       14.96     14.63 o 
   5  10   1       32.33       27.88     14.56 o 
  -4  11   1       12.36       -0.20     15.97 o 
  -3  11   1       57.45       66.13     15.75 o 
  -2  11   1      109.67      115.28     16.60 o 
  -1  11   1       32.11       24.72     13.88 o 
   0  11   1     1369.18     1374.83     23.89 o 
   1  11   1       59.22       42.01      8.68 o 
   2  11   1       12.96       22.90     12.17 o 
   3  11   1       78.29       33.75     15.70 o 
   4  11   1       35.15       31.50     16.51 o 
  -3  12   1      115.40      131.30     17.97 o 
  -2  12   1        1.43        6.67     15.35 o 
  -1  12   1      234.88      241.23     19.09 o 
   0  12   1       44.24       66.71     15.45 o 
   1  12   1       15.28       12.00     11.85 o 
   2  12   1        7.19        9.95     13.41 o 
   3  12   1      223.71      179.54     19.62 o 
  -2  13   1       45.57       52.40     17.75 o 
  -1  13   1       73.81       49.87     15.20 o 
   2  13   1       26.48       50.89     16.88 o 
  -8   0   2      193.96      148.61     18.79 o 
  -6   0   2       23.11       14.14     12.67 o 
  -4   0   2      874.53      852.16     20.42 o 
  -2   0   2    16762.05    15879.39     37.99 o 
   2   0   2     2449.21     2476.63     24.15 o 
   4   0   2      236.30      235.37     13.27 o 
   6   0   2      105.27      122.42     14.68 o 
   8   0   2       40.35       43.40     10.98 o 
  -8   1   2       78.85       85.59     12.74 o 
  -7   1   2       32.33       47.73      9.65 o 
  -6   1   2       85.67       75.25      9.56 o 
  -5   1   2        4.82        1.43      7.83 o 
  -4   1   2       15.88       17.75      5.07 o 
  -3   1   2     1522.56     1491.19     20.54 o 
  -2   1   2      636.04      596.30      7.23 o 
  -1   1   2     4445.37     4253.60     16.88 o 
   0   1   2      995.25      991.90     21.56 o 
   1   1   2     2302.39     2220.75     11.65 o 
   2   1   2    11689.29    11620.28     54.68 o 
   3   1   2     1063.28     1153.40     10.63 o 
   4   1   2      143.61      132.07      5.68 o 
   5   1   2      121.58      121.56      9.35 o 
   6   1   2       69.03       72.17      7.45 o 
   7   1   2       11.80       22.51      7.96 o 
   8   1   2        0.03        4.23      9.74 o 
  -8   2   2       30.25       56.72     16.51 o 
  -7   2   2        0.52       11.55     15.06 o 
  -6   2   2        1.23        3.14      7.97 o 
  -5   2   2        0.39       -0.40      4.73 o 
  -4   2   2      527.64      539.88      8.45 o 
  -3   2   2     3772.13     3833.70     23.91 o 
  -2   2   2      779.78      692.16      5.68 o 
  -1   2   2     1769.77     1852.08      9.58 o 
   0   2   2     7645.31     7601.72     23.47 o 
   1   2   2       10.00       18.56      3.63 o 
   2   2   2     4994.78     4619.97     19.82 o 
   3   2   2      162.79      161.76      4.74 o 
   4   2   2     1170.69     1181.91     11.54 o 
   5   2   2       29.05       27.54      6.28 o 
   6   2   2       16.03       19.85      9.73 o 
   7   2   2       33.95       38.25      8.37 o 
   8   2   2       16.94       33.31     18.37 o 
  -8   3   2       25.92       69.43     18.20 o 
  -7   3   2       14.61       20.43     16.40 o 
  -6   3   2       34.87       25.72      9.06 o 
  -5   3   2      346.38      359.64      9.89 o 
  -4   3   2     1175.97     1202.03     12.71 o 
  -3   3   2      138.52      152.65      4.81 o 
  -2   3   2     2448.65     2449.02     10.17 o 
  -1   3   2     1826.52     1840.71     12.00 o 
   0   3   2     4498.05     4453.36     13.73 o 
   1   3   2      600.43      565.39      9.22 o 
   2   3   2      516.31      486.88      6.71 o 
   3   3   2       34.10       31.80      5.33 o 
   4   3   2      384.14      380.51      6.91 o 
   5   3   2      611.71      593.98     12.12 o 
   6   3   2       36.67       33.31      6.99 o 
   7   3   2       73.18       61.84     15.18 o 
  -7   4   2       17.54       19.58     14.05 o 
  -6   4   2      339.80      343.58     15.06 o 
  -5   4   2      130.91      144.34     11.67 o 
  -4   4   2       38.24       46.92      6.01 o 
  -3   4   2        0.90        1.47      2.83 o 
  -2   4   2     3378.43     3390.39     15.47 o 
  -1   4   2      203.19      196.47      4.41 o 
   0   4   2      134.68      144.17      4.08 o 
   1   4   2       41.07       41.45      3.86 o 
   2   4   2        8.14        5.73      3.50 o 
   3   4   2      501.13      491.66      8.10 o 
   4   4   2     1816.77     1788.49     21.14 o 
   5   4   2        1.22        5.39      6.79 o 
   6   4   2       19.69       16.70      8.47 o 
   7   4   2        2.77      -10.75     15.29 o 
  -7   5   2        0.44       -0.50     11.24 o 
  -6   5   2       82.35       74.87     14.00 o 
  -5   5   2      308.93      326.84     13.93 o 
  -4   5   2      312.66      307.14     12.40 o 
  -3   5   2     1111.96     1107.36     13.45 o 
  -2   5   2      950.79     1030.23     16.23 o 
  -1   5   2      575.84      615.91      8.76 o 
   0   5   2     1681.65     1813.09      9.38 o 
   1   5   2      906.98      878.99      9.81 o 
   2   5   2     1037.41     1016.80     10.63 o 
   3   5   2      399.44      390.40      7.76 o 
   4   5   2      679.54      678.79     12.80 o 
   5   5   2      188.57      193.79     12.88 o 
   6   5   2        0.06        9.74     15.83 o 
   7   5   2       82.81       72.03     16.21 o 
  -7   6   2       12.19       11.97     10.32 o 
  -6   6   2        0.01        0.72     11.30 o 
  -5   6   2        1.56        5.96      9.40 o 
  -4   6   2       42.61       36.88      8.92 o 
  -3   6   2     1251.80     1232.08     20.73 o 
  -2   6   2      507.16      485.81      8.67 o 
  -1   6   2      201.63      191.48      5.89 o 
   0   6   2        4.07        4.32      2.98 o 
   1   6   2     2886.48     2852.97     13.73 o 
   2   6   2        7.35        8.42      4.69 o 
   3   6   2        2.51        2.67      5.29 o 
   4   6   2      482.51      497.31     11.75 o 
   5   6   2      234.97      260.98     13.75 o 
   6   6   2        0.19       15.97     12.16 o 
   7   6   2       35.65       24.10     16.52 o 
  -7   7   2        6.72       11.94     11.94 o 
  -6   7   2      107.33       98.59     19.93 o 
  -5   7   2      764.87      778.65     19.86 o 
  -4   7   2      223.49      207.58     11.53 o 
  -3   7   2      496.16      468.44     13.77 o 
  -2   7   2      640.64      625.26     10.43 o 
  -1   7   2      255.98      293.16      7.33 o 
   0   7   2        1.12        4.49      5.79 o 
   1   7   2      871.59      888.65     15.24 o 
   2   7   2       48.36       44.39      5.43 o 
   3   7   2     1327.71     1324.43     35.01 o 
   4   7   2      295.84      290.32     10.13 o 
   5   7   2        1.59        8.91     10.40 o 
   6   7   2      113.71      125.93     12.94 o 
  -6   8   2       23.30        3.34     10.58 o 
  -5   8   2      128.35      160.28     12.79 o 
  -4   8   2       17.64       16.81     12.37 o 
  -3   8   2        6.57        3.13      7.54 o 
  -2   8   2        8.32       -2.38      6.76 o 
  -1   8   2        0.33        3.23      6.44 o 
   0   8   2      532.20      546.39     26.81 o 
   1   8   2      267.85      249.78     10.36 o 
   2   8   2        9.62       15.76      7.09 o 
   3   8   2      197.32      214.41      8.73 o 
   4   8   2        0.79       11.83      9.45 o 
   5   8   2       31.53       20.25     10.08 o 
   6   8   2       90.07       99.08     13.43 o 
  -6   9   2      135.56      123.23     12.83 o 
  -5   9   2       56.00       46.10     13.16 o 
  -4   9   2       82.86       81.02     10.44 o 
  -3   9   2       30.80       29.33     13.23 o 
  -2   9   2       53.75       67.83     12.82 o 
  -1   9   2     1636.86     1549.25     22.10 o 
   0   9   2        3.29        3.22      7.61 o 
   1   9   2      364.29      403.18     15.29 o 
   2   9   2        1.82        8.59      7.34 o 
   3   9   2      135.28      132.91     14.96 o 
   4   9   2        7.44        4.88     14.36 o 
   5   9   2      126.80      152.61     21.03 o 
   6   9   2        0.83      -22.40     34.11 o 
  -5  10   2       37.02       54.70     18.87 o 
  -4  10   2      442.31      467.12     25.63 o 
  -3  10   2       22.10       36.24     14.68 o 
  -2  10   2      140.69      117.30     14.90 o 
  -1  10   2       90.45       92.02     13.54 o 
   0  10   2      307.63      275.93     16.43 o 
   1  10   2       66.12       69.80      9.06 o 
   2  10   2      540.26      542.27     15.80 o 
   3  10   2       15.35        9.43     11.91 o 
   4  10   2        7.90       16.43     13.96 o 
   5  10   2        3.07       -9.22     13.92 o 
  -4  11   2        3.70       -6.66     14.56 o 
  -3  11   2      126.80      133.17     18.34 o 
  -2  11   2       21.03       18.28     12.63 o 
  -1  11   2      271.32      255.45     18.39 o 
   0  11   2        5.00       26.25     13.20 o 
   1  11   2      384.92      384.76     14.65 o 
   2  11   2       37.28       27.81     13.50 o 
   3  11   2       85.13       91.63     14.97 o 
   4  11   2        6.82       10.83     13.40 o 
  -3  12   2       20.65       24.55     14.12 o 
  -2  12   2      218.44      237.80     21.48 o 
  -1  12   2        7.39       17.25     12.43 o 
   0  12   2      299.74      301.93     21.95 o 
   1  12   2       84.66      100.64     16.65 o 
   2  12   2       22.31       17.49     15.12 o 
   3  12   2        0.20        7.85     16.17 o 
  -2  13   2       11.98       11.47     15.04 o 
  -1  13   2       32.56       13.81     14.93 o 
   0  13   2       12.20       22.37     13.55 o 
   2  13   2        3.81       -4.79     14.28 o 
  -7   0   3        5.47        7.34     13.53 o 
  -5   0   3     2646.28     2453.84     36.79 o 
  -3   0   3        1.98        4.19      4.85 o 
  -1   0   3     7191.16     7543.93     30.88 o 
   3   0   3       26.52       43.43      8.94 o 
   5   0   3      196.08      191.00     15.16 o 
   7   0   3       29.78       41.89     12.35 o 
  -8   1   3       18.89       44.02     17.14 o 
  -7   1   3       23.55       46.78     20.88 o 
  -6   1   3       17.05       15.12     10.90 o 
  -5   1   3        0.01       -1.10      7.50 o 
  -4   1   3      235.96      245.72      7.52 o 
  -3   1   3        3.68        0.35      4.13 o 
  -2   1   3     8284.15     8263.19     24.69 o 
  -1   1   3     1256.45     1345.85     14.79 o 
   0   1   3      115.48      143.27      3.53 o 
   1   1   3     7753.21     7540.27     80.71 o 
   2   1   3       90.68       89.28      4.91 o 
   3   1   3      308.43      268.67      5.36 o 
   4   1   3       64.83       50.92      6.12 o 
   5   1   3        3.54        3.19      6.16 o 
   6   1   3        1.12       -2.44      6.35 o 
   7   1   3      582.99      607.21     15.31 o 
   8   1   3        0.00       -2.15      8.83 o 
  -8   2   3        0.32       10.61     14.25 o 
  -7   2   3        8.49       17.12     13.29 o 
  -6   2   3       11.03       10.51      7.58 o 
  -5   2   3      589.67      572.49     10.21 o 
  -4   2   3       30.66       32.07      5.26 o 
  -3   2   3      664.46      680.13      7.52 o 
  -2   2   3      552.06      580.76      7.20 o 
  -1   2   3    38357.39    35332.38    481.82 o 
   0   2   3      705.14      831.35      6.19 o 
   1   2   3      646.68      665.80     11.79 o 
   2   2   3        2.01        1.96      3.24 o 
   3   2   3       29.93       28.88      3.44 o 
   4   2   3      419.19      399.65      9.55 o 
   5   2   3     1166.62     1106.60     15.95 o 
   6   2   3       16.77       13.90      7.03 o 
   7   2   3        6.21        0.18      7.11 o 
  -8   3   3        0.31       20.90     14.08 o 
  -7   3   3      312.84      276.83     21.05 o 
  -6   3   3       34.74       31.32      8.83 o 
  -5   3   3       13.17       20.54      6.15 o 
  -4   3   3      135.69      124.72      5.35 o 
  -3   3   3      105.41      104.23      3.71 o 
  -2   3   3     2631.84     2874.85     10.76 o 
  -1   3   3     5322.77     5304.70     28.32 o 
   0   3   3        1.56        4.89      2.45 o 
   1   3   3      277.96      287.71      5.81 o 
   2   3   3       23.97       40.90      3.73 o 
   3   3   3      271.52      287.10     11.30 o 
   4   3   3       28.40       24.10      7.45 o 
   5   3   3        8.79        1.49      6.34 o 
   6   3   3       59.42       67.33      7.79 o 
   7   3   3      127.42      127.38     12.29 o 
  -7   4   3        3.11       -5.68     10.82 o 
  -6   4   3       44.57       48.16     10.25 o 
  -5   4   3      373.64      359.74     42.60 o 
  -4   4   3      755.58      771.22     16.04 o 
  -3   4   3      327.11      329.93      5.31 o 
  -2   4   3      304.93      320.08      5.55 o 
  -1   4   3     1479.08     1627.27     11.34 o 
   0   4   3        4.48        1.55      2.07 o 
   1   4   3     1623.73     1574.66     16.43 o 
   2   4   3      144.00      163.86      5.24 o 
   3   4   3      654.44      659.26     10.55 o 
   4   4   3       35.06       54.43      8.43 o 
   5   4   3      243.39      235.70      9.98 o 
   6   4   3       11.43        3.32     11.98 o 
   7   4   3       14.79        6.66     14.36 o 
  -7   5   3       11.77        4.74     19.12 o 
  -6   5   3      216.70      221.12     13.56 o 
  -5   5   3        0.22        2.04      9.61 o 
  -4   5   3      207.74      210.49     11.05 o 
  -3   5   3      445.88      428.39      8.35 o 
  -2   5   3      908.80      966.26      9.10 o 
  -1   5   3      142.40      160.43      7.04 o 
   0   5   3       12.86       10.92      2.24 o 
   1   5   3     3396.72     3391.15     21.51 o 
   2   5   3      399.46      379.79      7.20 o 
   3   5   3      381.98      389.00     10.13 o 
   4   5   3      778.72      788.16     17.28 o 
   5   5   3        0.15        7.29      6.73 o 
   6   5   3       82.12       64.47     16.95 o 
   7   5   3       55.83       35.04     16.66 o 
  -7   6   3       13.47       16.05     18.28 o 
  -6   6   3      128.89      137.37     17.75 o 
  -5   6   3      333.30      340.09     14.31 o 
  -4   6   3      335.39      338.15     13.21 o 
  -3   6   3        1.91        4.17      7.56 o 
  -2   6   3      247.40      244.85      6.67 o 
  -1   6   3        0.74        9.70      3.95 o 
   0   6   3      597.29      598.69      7.61 o 
   1   6   3      822.43      912.06     11.15 o 
   2   6   3       62.26       52.13      5.50 o 
   3   6   3      234.92      232.06     10.86 o 
   4   6   3     2048.16     2023.47     35.31 o 
   5   6   3      156.90      189.79     14.44 o 
   6   6   3      200.73      208.32     14.24 o 
   7   6   3        6.01        5.77     15.64 o 
  -7   7   3        2.90        5.42     11.62 o 
  -6   7   3       95.98       87.84     11.89 o 
  -5   7   3       19.07       32.98     10.43 o 
  -4   7   3        3.04       -0.31      8.82 o 
  -3   7   3      362.95      376.27     22.22 o 
  -2   7   3     1831.03     1866.04     27.62 o 
  -1   7   3     1072.79     1031.03     12.14 o 
   0   7   3       56.77       60.15      6.69 o 
   1   7   3      203.16      208.40      9.25 o 
   2   7   3     1011.16     1021.34     19.71 o 
   3   7   3       99.35      103.56      7.28 o 
   4   7   3      913.68      879.17     16.78 o 
   5   7   3       38.65       41.51     10.69 o 
   6   7   3      171.36      149.39     26.32 o 
  -6   8   3        1.53      -11.43     11.43 o 
  -5   8   3       28.89       35.89     10.15 o 
  -4   8   3        0.26       -2.29      8.55 o 
  -3   8   3       50.17       45.15     12.03 o 
  -2   8   3       74.16       73.35      7.79 o 
  -1   8   3      433.67      392.92     11.49 o 
   0   8   3       16.61       12.12      6.66 o 
   1   8   3       20.91       19.66      6.99 o 
   2   8   3      127.26       91.76      8.58 o 
   3   8   3      697.17      695.03     13.21 o 
   4   8   3      420.31      428.70     11.81 o 
   5   8   3      282.50      267.63     14.04 o 
   6   8   3       14.53       17.40     15.95 o 
  -6   9   3       42.73       26.76     12.49 o 
  -5   9   3      159.37      175.42     18.26 o 
  -4   9   3      193.88      192.65     12.31 o 
  -3   9   3       59.87       44.14      8.30 o 
  -2   9   3      888.18      840.06     27.36 o 
  -1   9   3       20.39       21.54     12.31 o 
   0   9   3       89.99       88.41      8.64 o 
   1   9   3      142.65      128.44      9.47 o 
   2   9   3     1273.58     1256.93     21.28 o 
   3   9   3       36.83       42.67      8.21 o 
   4   9   3        0.32        0.06     12.39 o 
   5   9   3        9.82       -2.00      9.39 o 
  -5  10   3        4.70       14.62     12.46 o 
  -4  10   3       44.40       50.12     16.02 o 
  -3  10   3        7.81       23.48     15.06 o 
  -2  10   3        0.12       -7.78     12.73 o 
  -1  10   3      351.40      415.22     20.77 o 
   0  10   3       36.14       29.31     11.60 o 
   1  10   3        0.07        5.11      7.78 o 
   2  10   3       78.73       77.63      9.16 o 
   3  10   3      116.54      119.11     16.54 o 
   4  10   3       23.84       31.06     15.58 o 
   5  10   3       12.94        8.78     14.06 o 
  -4  11   3       17.75        7.27     13.41 o 
  -3  11   3        0.38        5.41     14.45 o 
  -2  11   3      601.77      558.49     25.62 o 
  -1  11   3        0.68        2.67     12.06 o 
   0  11   3       59.72       50.04     14.55 o 
   1  11   3      288.49      302.83     13.60 o 
   2  11   3       62.90       54.52     15.73 o 
   3  11   3        6.23       17.01     14.76 o 
   4  11   3       23.90       22.67     13.86 o 
  -3  12   3      113.08      138.70     19.93 o 
  -2  12   3        1.65      -12.46     15.60 o 
  -1  12   3       49.10       82.41     15.30 o 
   0  12   3        1.85       -1.57     13.87 o 
   1  12   3      343.56      316.15     19.98 o 
   2  12   3       14.38        2.34     12.93 o 
   3  12   3       80.42       92.49     16.91 o 
  -2  13   3        4.37       11.28     16.36 o 
  -1  13   3       16.95        4.75     14.73 o 
   0  13   3       15.33       33.61     15.70 o 
  -8   0   4       31.71      119.73     18.23 o 
  -6   0   4      828.46      845.66     25.79 o 
  -4   0   4      414.90      421.34     10.30 o 
  -2   0   4    11434.46    10933.03     44.78 o 
   0   0   4      780.94      731.68      9.91 o 
   2   0   4      848.20      784.21     15.72 o 
   4   0   4        9.61        8.08      9.97 o 
   6   0   4      292.39      294.94     20.05 o 
  -8   1   4        3.68       18.39     12.64 o 
  -7   1   4       37.67       43.10     11.30 o 
  -6   1   4      678.73      668.32     35.97 o 
  -5   1   4      527.14      557.11     11.26 o 
  -4   1   4       16.07       15.76      4.86 o 
  -3   1   4        3.51        3.69      4.14 o 
  -2   1   4      256.72      282.16      7.76 o 
  -1   1   4     1759.19     1773.79     19.98 o 
   0   1   4    17692.24    17135.42    137.93 o 
   1   1   4      239.23      247.39     10.48 o 
   2   1   4      595.29      552.76     10.28 o 
   3   1   4     1231.80     1320.77      9.93 o 
   4   1   4       62.73       64.24      6.30 o 
   5   1   4       92.72       87.85      7.62 o 
   6   1   4       27.71       24.13      7.10 o 
   7   1   4      131.51      153.27     10.55 o 
  -8   2   4        4.68       37.90     16.54 o 
  -7   2   4       18.79       -2.81     16.06 o 
  -6   2   4       30.20       26.98      6.93 o 
  -5   2   4      228.47      216.30      8.29 o 
  -4   2   4      494.69      472.18      9.40 o 
  -3   2   4     1468.06     1604.83     16.90 o 
  -2   2   4        5.95        0.88      3.37 o 
  -1   2   4     2148.11     2164.24     18.82 o 
   0   2   4      231.56      261.62      3.64 o 
   1   2   4       58.72       66.48      3.12 o 
   2   2   4     9412.38     9020.55     79.59 o 
   3   2   4     1124.73     1119.43     18.18 o 
   4   2   4      703.25      689.74     15.67 o 
   5   2   4      213.63      208.13      9.32 o 
   6   2   4      296.52      289.72     11.00 o 
   7   2   4       24.12       33.62      8.23 o 
  -8   3   4        0.92       17.42     16.95 o 
  -7   3   4       14.33        5.06     15.01 o 
  -6   3   4      159.53      172.77     11.90 o 
  -5   3   4        0.26       -3.82      5.81 o 
  -4   3   4      312.42      312.85      8.72 o 
  -3   3   4      276.54      269.15      4.81 o 
  -2   3   4      819.02      906.22      6.11 o 
  -1   3   4     3744.37     3667.18     17.89 o 
   0   3   4      927.76     1012.82      7.65 o 
   1   3   4      597.57      639.42     16.79 o 
   2   3   4       18.04       20.04      3.70 o 
   3   3   4      284.09      255.53      6.20 o 
   4   3   4       22.47       29.75      8.79 o 
   5   3   4       30.51       35.29      8.67 o 
   6   3   4        0.03        1.72      9.07 o 
   7   3   4        8.34       17.30     10.66 o 
  -7   4   4       93.10       92.70     12.49 o 
  -6   4   4       11.79       15.96      9.23 o 
  -5   4   4        0.10       -9.01      9.01 o 
  -4   4   4      720.03      706.52     21.04 o 
  -3   4   4      347.78      426.50      6.39 o 
  -2   4   4      633.51      797.06      7.70 o 
  -1   4   4     2670.56     2691.18     18.35 o 
   0   4   4       77.09       74.88      3.48 o 
   1   4   4     1814.83     1863.71     11.20 o 
   2   4   4     3493.45     3528.41     17.75 o 
   3   4   4      126.79      124.55      5.44 o 
   4   4   4        6.72        5.62      6.45 o 
   5   4   4      200.38      177.29     23.84 o 
   6   4   4      120.08      124.07     10.63 o 
   7   4   4        0.55       19.28     16.91 o 
  -7   5   4       47.58       64.73     21.11 o 
  -6   5   4      237.23      202.84     19.96 o 
  -5   5   4      284.50      291.31     13.76 o 
  -4   5   4       27.52        8.86      7.67 o 
  -3   5   4      614.16      608.49     13.92 o 
  -2   5   4      124.14      111.01      4.31 o 
  -1   5   4      271.85      267.01      5.29 o 
   0   5   4     6248.65     6491.10     36.76 o 
   1   5   4      218.52      209.22      4.77 o 
   2   5   4     3106.47     3118.67     17.74 o 
   3   5   4     1090.02     1050.76     11.92 o 
   4   5   4      829.52      829.31     14.33 o 
   5   5   4      220.43      214.17     11.07 o 
   6   5   4       74.91       78.20     10.10 o 
   7   5   4       44.24       69.41     16.05 o 
  -7   6   4       94.62      104.38     19.36 o 
  -6   6   4       46.12       43.86     12.21 o 
  -5   6   4       15.22       20.70     12.35 o 
  -4   6   4      658.98      611.29     15.86 o 
  -3   6   4     1407.21     1457.50     31.51 o 
  -2   6   4      171.20      168.38      8.69 o 
  -1   6   4       25.95       20.97      4.28 o 
   0   6   4        8.64        6.79      3.08 o 
   1   6   4       27.03       20.23      2.95 o 
   2   6   4        5.89        1.85      4.88 o 
   3   6   4       40.12       31.60      5.90 o 
   4   6   4       27.23       33.18      9.16 o 
   5   6   4       59.65       64.01      8.01 o 
   6   6   4        1.50        8.75     14.87 o 
   7   6   4        0.59       18.43     15.66 o 
  -7   7   4       65.54       66.56     20.80 o 
  -6   7   4       20.36       20.94     18.38 o 
  -5   7   4      404.54      410.92     15.64 o 
  -4   7   4      214.55      230.98     12.74 o 
  -3   7   4       49.79       66.77      8.94 o 
  -2   7   4       71.12       86.34      8.79 o 
  -1   7   4      433.07      441.26     13.57 o 
   0   7   4      264.84      281.84      8.52 o 
   1   7   4      495.87      484.68     15.62 o 
   2   7   4       22.75       13.09      5.31 o 
   3   7   4     1727.16     1696.51     18.87 o 
   4   7   4       31.54       31.33      6.72 o 
   5   7   4        9.12       12.24      7.30 o 
   6   7   4        4.49       -0.01     10.90 o 
  -6   8   4        0.72        2.17      9.68 o 
  -5   8   4        0.23       -2.31      9.95 o 
  -4   8   4       76.48       70.51     10.99 o 
  -3   8   4      264.66      267.24     12.28 o 
  -2   8   4      427.97      431.58     12.92 o 
  -1   8   4       97.99      102.22     13.48 o 
   0   8   4       16.02       16.90      6.45 o 
   1   8   4       15.27       16.08      6.95 o 
   2   8   4       72.33       53.83      8.07 o 
   3   8   4       30.77       35.55     10.27 o 
   4   8   4       53.91       34.71      6.97 o 
   5   8   4       79.78       74.78     11.40 o 
   6   8   4        6.29        9.81      9.61 o 
  -6   9   4        1.30        1.98     10.50 o 
  -5   9   4       12.25       13.26     10.19 o 
  -4   9   4        0.04        2.44      9.02 o 
  -3   9   4       48.58       46.48      7.76 o 
  -2   9   4       16.44       21.81     13.36 o 
  -1   9   4     1684.21     1690.78     35.91 o 
   0   9   4      497.30      482.77     22.25 o 
   1   9   4        0.95        6.85      7.35 o 
   2   9   4       18.35       21.47      7.99 o 
   3   9   4      357.00      340.42     27.84 o 
   4   9   4        2.33       -0.67     15.02 o 
   5   9   4       14.18       18.69      9.15 o 
  -5  10   4       56.30       60.50     11.48 o 
  -4  10   4        3.94       13.04     15.14 o 
  -3  10   4      148.79      136.23     18.28 o 
  -2  10   4       10.63        7.31     12.91 o 
  -1  10   4       51.96       17.10     12.53 o 
   0  10   4       56.67       51.55     12.57 o 
   1  10   4       26.58       22.91      8.36 o 
   2  10   4      473.42      470.58     14.95 o 
   3  10   4       10.63        2.67      8.29 o 
   4  10   4        1.06       -9.84     14.40 o 
   5  10   4       61.01       66.65     17.11 o 
  -4  11   4        2.44       28.54     16.11 o 
  -3  11   4        1.70        5.78     15.20 o 
  -2  11   4        0.42       -2.35     13.71 o 
  -1  11   4      200.99      241.51     18.53 o 
   0  11   4       96.23       84.58     14.48 o 
   1  11   4      241.28      276.32     19.56 o 
   2  11   4        0.64       -1.68      9.01 o 
   3  11   4        1.45       10.24     13.22 o 
   4  11   4        3.89      -14.68     16.47 o 
  -3  12   4       60.11       73.17     18.86 o 
  -2  12   4      641.23      626.55     28.17 o 
  -1  12   4      120.29      157.24     18.31 o 
   0  12   4       50.23       58.84     16.14 o 
   1  12   4       27.63       14.22     14.35 o 
   2  12   4        4.35       11.78     12.62 o 
   3  12   4       58.77      100.19     18.70 o 
  -2  13   4       78.44       67.54     18.39 o 
  -1  13   4      217.07      174.93     20.64 o 
   0  13   4       23.70       35.06     17.17 o 
   1  13   4       20.17        2.66     13.78 o 
  -7   0   5       67.18       62.10     13.55 o 
  -5   0   5       34.35       40.36     12.61 o 
  -3   0   5      441.13      440.39      8.81 o 
  -1   0   5     7377.67     6688.17    116.17 o 
   1   0   5    28571.84    26740.02     76.53 o 
   3   0   5      109.45       81.77     10.49 o 
   5   0   5       56.16       76.53     14.05 o 
   7   0   5      116.54      108.10     11.04 o 
  -8   1   5        2.22        4.30     15.72 o 
  -7   1   5       12.10        6.42      9.21 o 
  -6   1   5        9.25       11.07     12.67 o 
  -5   1   5      238.70      232.15     10.91 o 
  -4   1   5      246.12      247.83     11.13 o 
  -3   1   5     4087.00     4013.08     46.02 o 
  -2   1   5     4222.10     4211.44     28.16 o 
  -1   1   5     7513.69     7366.25     53.49 o 
   0   1   5       86.24       95.11      3.71 o 
   1   1   5     6061.48     6163.48     94.46 o 
   2   1   5     1030.47     1141.03     14.74 o 
   3   1   5      594.22      615.63     12.79 o 
   4   1   5      696.36      694.99     12.16 o 
   5   1   5      253.89      268.57      9.86 o 
   6   1   5       23.61       11.81      6.74 o 
   7   1   5       92.33       93.78      9.34 o 
  -8   2   5        5.28       -1.32     17.50 o 
  -7   2   5      185.02      188.05     17.93 o 
  -6   2   5       29.25       32.85      7.13 o 
  -5   2   5      203.21      196.99      8.17 o 
  -4   2   5       15.52       17.46      5.23 o 
  -3   2   5     4876.72     4989.38     41.79 o 
  -2   2   5      698.59      733.06     10.56 o 
  -1   2   5      679.56      588.13     10.50 o 
   0   2   5     1215.97     1321.06     19.23 o 
   1   2   5       26.29       19.68      3.50 o 
   2   2   5      106.48       94.73      4.42 o 
   3   2   5     2515.65     2487.79     27.74 o 
   4   2   5       80.88       73.47      8.45 o 
   5   2   5      300.41      282.85     12.41 o 
   6   2   5        0.02       10.11      9.50 o 
   7   2   5        5.68        3.66      9.61 o 
  -7   3   5       42.16       36.95     15.78 o 
  -6   3   5       65.73       75.26     10.53 o 
  -5   3   5       21.04       10.05      7.80 o 
  -4   3   5     1334.26     1340.53     17.43 o 
  -3   3   5      480.50      437.89      5.63 o 
  -2   3   5     2787.95     2956.88     20.75 o 
  -1   3   5     2064.39     2197.37     19.74 o 
   0   3   5     2210.05     2155.11     16.48 o 
   1   3   5      625.99      616.25      9.53 o 
   2   3   5       35.53       44.98      3.85 o 
   3   3   5      394.33      408.54      8.14 o 
   4   3   5      317.89      299.01     11.77 o 
   5   3   5        5.58        4.35      8.49 o 
   6   3   5      272.29      264.78     14.40 o 
   7   3   5       18.61       11.94     15.13 o 
  -7   4   5      115.58      150.78     15.06 o 
  -6   4   5        1.40        4.78      9.99 o 
  -5   4   5      172.10      177.11     16.90 o 
  -4   4   5      899.36      913.18     17.09 o 
  -3   4   5       18.04       25.99      7.16 o 
  -2   4   5      482.38      483.80      4.62 o 
  -1   4   5     1787.07     1825.61     11.05 o 
   0   4   5        1.32        3.17      2.90 o 
   1   4   5     2213.49     2281.40     13.55 o 
   2   4   5      135.47      132.47      6.17 o 
   3   4   5     1694.75     1664.83     15.67 o 
   4   4   5      276.99      284.17     11.84 o 
   5   4   5       44.65       48.08      9.42 o 
   6   4   5       52.14       58.37     10.17 o 
   7   4   5       11.37       17.85      9.57 o 
  -7   5   5       20.58       24.44     15.22 o 
  -6   5   5       25.51       23.89     10.76 o 
  -5   5   5      381.84      350.37     14.48 o 
  -4   5   5      237.29      253.23     11.63 o 
  -3   5   5      456.65      455.72     12.55 o 
  -2   5   5       74.61       69.69      7.36 o 
  -1   5   5      701.45      686.50     13.06 o 
   0   5   5      240.44      217.52      5.11 o 
   1   5   5      256.77      256.70      6.46 o 
   2   5   5      499.27      501.12      9.58 o 
   3   5   5       28.97       28.84      4.77 o 
   4   5   5      357.46      344.44     20.48 o 
   5   5   5      192.56      204.24     12.03 o 
   6   5   5      154.55      139.32     12.19 o 
   7   5   5        0.06       14.23     17.02 o 
  -7   6   5       92.87       87.02     12.87 o 
  -6   6   5      141.19      148.97     26.48 o 
  -5   6   5        7.19        8.11      9.42 o 
  -4   6   5      127.67      140.02     10.47 o 
  -3   6   5      396.80      338.90     15.07 o 
  -2   6   5      291.78      325.80     10.78 o 
  -1   6   5       18.19       19.05      3.86 o 
   0   6   5      587.33      593.25     10.09 o 
   1   6   5      146.46      173.29      4.34 o 
   2   6   5     1702.31     1662.82     25.24 o 
   3   6   5      453.58      447.99     10.59 o 
   4   6   5       61.63       56.95      7.55 o 
   5   6   5       18.96       15.20      7.71 o 
   6   6   5        4.51        4.69      8.70 o 
   7   6   5        8.16       27.82     17.47 o 
  -7   7   5        5.61       23.59     13.30 o 
  -6   7   5       12.51        8.03     11.77 o 
  -5   7   5       13.13       21.30      9.40 o 
  -4   7   5      483.41      477.75     30.26 o 
  -3   7   5        0.29        1.22      8.03 o 
  -2   7   5      392.11      393.04     12.10 o 
  -1   7   5     1129.47     1091.09     21.96 o 
   0   7   5      109.59      111.19      5.38 o 
   1   7   5        0.74       -0.92      6.29 o 
   2   7   5      513.13      507.82     11.61 o 
   3   7   5        0.13        0.17      6.06 o 
   4   7   5      349.28      341.94     11.05 o 
   5   7   5       69.49       63.21      8.76 o 
   6   7   5       37.01       57.50     16.37 o 
  -6   8   5       39.35       55.53     12.86 o 
  -5   8   5       73.90       75.40     10.98 o 
  -4   8   5       30.15       23.70      8.38 o 
  -3   8   5     1204.16     1100.12     37.88 o 
  -2   8   5      367.95      335.02     11.85 o 
  -1   8   5        6.06        4.47      6.35 o 
   0   8   5        3.06        1.45      6.48 o 
   1   8   5     1885.28     1851.51     23.26 o 
   2   8   5       41.80       32.78      8.23 o 
   3   8   5       20.38       23.23      6.32 o 
   4   8   5      202.96      201.46     12.10 o 
   5   8   5        7.02       10.81      9.95 o 
   6   8   5        0.18       18.45     19.16 o 
  -6   9   5      123.82      140.84     14.07 o 
  -5   9   5        2.28       10.12     14.98 o 
  -4   9   5       78.94       84.00     10.64 o 
  -3   9   5       37.51       33.65      8.49 o 
  -2   9   5      159.15      135.14     15.95 o 
  -1   9   5        5.69       -1.84     12.96 o 
   0   9   5     1106.66     1091.16     29.44 o 
   1   9   5      134.80      140.65     14.84 o 
   2   9   5      398.83      432.65     15.70 o 
   3   9   5      145.36      135.30     10.99 o 
   4   9   5       57.78       46.26      8.97 o 
   5   9   5       41.51       52.26     10.69 o 
  -5  10   5        8.50       16.02     15.05 o 
  -4  10   5        6.09        9.37     13.15 o 
  -3  10   5      224.91      226.55     19.70 o 
  -2  10   5        1.97       12.00     13.00 o 
  -1  10   5        9.35       10.98     11.59 o 
   0  10   5      254.08      250.46     17.69 o 
   1  10   5      412.00      374.05     20.41 o 
   2  10   5        4.46       12.76      8.49 o 
   3  10   5       15.07       11.10      8.19 o 
   4  10   5       16.43       10.29     13.87 o 
   5  10   5       31.08       32.93     18.85 o 
  -4  11   5       19.76       36.59     16.88 o 
  -3  11   5       67.23       51.37     16.08 o 
  -2  11   5      469.82      483.68     25.19 o 
  -1  11   5       32.16       30.02     14.56 o 
   0  11   5      174.35      157.68     16.12 o 
   1  11   5        8.76       16.59     13.21 o 
   2  11   5       54.19       77.13     10.22 o 
   3  11   5       20.42       12.80     14.22 o 
   4  11   5      117.35      130.48     19.26 o 
  -3  12   5        0.60       -1.60     16.39 o 
  -2  12   5       12.24        9.93     14.02 o 
  -1  12   5       62.61       88.98     18.72 o 
   0  12   5        9.79       -2.07     13.32 o 
   1  12   5      328.55      311.17     22.16 o 
   2  12   5       31.13       35.30     14.46 o 
   3  12   5        2.99       13.70     15.51 o 
  -2  13   5        0.02        1.29     13.65 o 
  -1  13   5        5.44       21.77     14.41 o 
   0  13   5       12.40        9.82     13.72 o 
   1  13   5       15.35        4.22     14.46 o 
  -8   0   6        2.97        5.63     14.17 o 
  -6   0   6      132.29      148.38     14.61 o 
  -4   0   6      352.29      329.25      9.58 o 
  -2   0   6     7512.24     7554.71     99.45 o 
   0   0   6     1616.00     1715.99     15.24 o 
   2   0   6      260.77      295.57     12.33 o 
   4   0   6      692.70      629.64     20.20 o 
   6   0   6      221.50      172.28     12.77 o 
  -8   1   6       58.81       76.81     19.07 o 
  -7   1   6        4.39        1.28      9.53 o 
  -6   1   6        2.74        7.32      8.72 o 
  -5   1   6       52.32       50.62      6.65 o 
  -4   1   6       13.99       10.42      4.95 o 
  -3   1   6       49.12       54.98      3.60 o 
  -2   1   6      170.99      224.60      5.36 o 
  -1   1   6     3045.32     3030.92     36.69 o 
   0   1   6        9.34        8.11      3.17 o 
   1   1   6      823.22      876.21     21.57 o 
   2   1   6     4357.62     4480.92     83.30 o 
   3   1   6       51.15       38.79      6.97 o 
   4   1   6      695.83      702.67     15.70 o 
   5   1   6        4.52       -1.40      8.76 o 
   6   1   6      463.31      495.36     16.90 o 
   7   1   6       12.10        8.60     10.97 o 
  -8   2   6        0.02      -17.65     17.65 o 
  -7   2   6        3.61        4.36     14.68 o 
  -6   2   6      148.95      162.06      8.65 o 
  -5   2   6      130.30      136.95      7.54 o 
  -4   2   6       46.57       43.67      5.56 o 
  -3   2   6      276.22      294.68     12.72 o 
  -2   2   6       13.09        8.77      3.56 o 
  -1   2   6      459.70      525.82     15.71 o 
   0   2   6    12687.60    11990.66     55.41 o 
   1   2   6       40.46       30.84      7.61 o 
   2   2   6      742.71      756.04      6.94 o 
   3   2   6       81.10       92.85      8.09 o 
   4   2   6      132.33      123.25      9.99 o 
   5   2   6      334.92      334.56     13.84 o 
   6   2   6      166.65      170.65     12.24 o 
   7   2   6       12.19        7.92      9.18 o 
  -7   3   6       12.62       11.75     13.65 o 
  -6   3   6      317.19      323.37     17.87 o 
  -5   3   6        0.16       -7.66      7.73 o 
  -4   3   6      120.78      121.21      6.79 o 
  -3   3   6     2962.15     2994.57     18.61 o 
  -2   3   6      110.90       97.00      4.00 o 
  -1   3   6      113.67      121.86      3.71 o 
   0   3   6        1.36        2.21      2.90 o 
   1   3   6     1819.73     2005.30     40.48 o 
   2   3   6      121.77      136.00      4.64 o 
   3   3   6      273.59      244.95     10.06 o 
   4   3   6      124.42      117.87     10.22 o 
   5   3   6        0.96        3.28      8.82 o 
   6   3   6      102.77      108.30     11.80 o 
   7   3   6       67.95       61.37     11.48 o 
  -7   4   6       19.31       34.23     11.76 o 
  -6   4   6       69.24       56.34      9.98 o 
  -5   4   6        0.74        4.34      9.62 o 
  -4   4   6       41.99       51.52      8.44 o 
  -3   4   6       82.47       82.53      9.18 o 
  -2   4   6      252.71      211.97      7.36 o 
  -1   4   6      378.04      360.45      4.14 o 
   0   4   6      428.24      392.95      5.88 o 
   1   4   6      386.13      436.10      6.59 o 
   2   4   6      410.29      455.92      7.05 o 
   3   4   6      230.36      213.80      6.43 o 
   4   4   6      439.05      457.09     14.26 o 
   5   4   6       50.53       58.01     11.40 o 
   6   4   6       35.33       46.24     10.23 o 
   7   4   6       14.15       24.71     11.16 o 
  -7   5   6       56.17       72.82     12.93 o 
  -6   5   6        5.20        3.55      9.22 o 
  -5   5   6       57.64       57.36      9.81 o 
  -4   5   6      483.59      507.85     14.54 o 
  -3   5   6      233.44      237.69     10.55 o 
  -2   5   6     3440.14     3552.00     28.30 o 
  -1   5   6      261.74      283.41      9.03 o 
   0   5   6       20.91       25.05      3.49 o 
   1   5   6      999.29     1082.79     16.06 o 
   2   5   6     1932.40     1968.18     18.66 o 
   3   5   6      695.30      655.60     10.08 o 
   4   5   6      501.57      484.23     18.18 o 
   5   5   6      338.84      356.72     22.63 o 
   6   5   6        0.35       15.04      9.72 o 
   7   5   6       51.57       47.41     11.87 o 
  -7   6   6        1.26       20.23     13.85 o 
  -6   6   6        9.29       12.96     10.84 o 
  -5   6   6      299.21      319.44     23.41 o 
  -4   6   6       81.06      101.52     10.02 o 
  -3   6   6      330.73      339.06     12.24 o 
  -2   6   6      247.32      272.11     11.05 o 
  -1   6   6      264.20      279.78      9.18 o 
   0   6   6       75.10       65.91      4.18 o 
   1   6   6       82.78       81.20      3.68 o 
   2   6   6       71.81       63.59      4.23 o 
   3   6   6      179.28      158.54      7.87 o 
   4   6   6       24.44       32.57      7.33 o 
   5   6   6      264.26      254.37     13.77 o 
   6   6   6       54.09       83.09     10.53 o 
  -6   7   6       60.47       64.14     17.74 o 
  -5   7   6       44.64       31.69     10.04 o 
  -4   7   6       41.19       44.72     10.11 o 
  -3   7   6        0.05       -2.97      8.19 o 
  -2   7   6        3.04        4.49      7.39 o 
  -1   7   6     1120.44     1133.52     17.74 o 
   0   7   6       17.73        8.28      3.93 o 
   1   7   6     1127.95     1070.16     17.29 o 
   2   7   6      157.79      155.85      7.27 o 
   3   7   6      258.93      258.38      9.41 o 
   4   7   6      277.12      257.11     10.51 o 
   5   7   6        6.61        8.00      7.73 o 
   6   7   6       52.93       71.48     14.60 o 
  -6   8   6       43.79       63.19     19.45 o 
  -5   8   6        4.19       -3.04      9.46 o 
  -4   8   6        0.31        1.01      9.05 o 
  -3   8   6        2.18        6.03      8.19 o 
  -2   8   6       27.99       30.73      8.15 o 
  -1   8   6        1.89      -21.17     22.76 o 
   0   8   6      623.27      664.24     22.81 o 
   1   8   6       62.37       57.57      7.73 o 
   2   8   6     1004.17      991.14     19.23 o 
   3   8   6      167.69      172.12     10.98 o 
   4   8   6      119.66      107.38      8.28 o 
   5   8   6        7.93        8.24      8.73 o 
   6   8   6       20.00       51.10     17.33 o 
  -6   9   6        3.64       28.60     12.24 o 
  -5   9   6        0.90        0.59     10.04 o 
  -4   9   6      197.39      217.02     12.99 o 
  -3   9   6      666.38      674.85     43.57 o 
  -2   9   6      199.66      214.78     17.41 o 
  -1   9   6       85.85       83.92     13.13 o 
   0   9   6      427.69      432.62     21.45 o 
   1   9   6       51.64       48.31      8.00 o 
   2   9   6       12.47        9.60      7.92 o 
   3   9   6      508.10      503.41     16.57 o 
   4   9   6       21.42       13.95      9.54 o 
   5   9   6        0.73        4.06     17.13 o 
  -5  10   6        1.53        6.87     12.54 o 
  -4  10   6        1.22        6.73     15.89 o 
  -3  10   6      143.30      146.71     17.09 o 
  -2  10   6        0.98        6.58     12.93 o 
  -1  10   6       17.26       17.76     13.67 o 
   0  10   6      272.30      274.25     19.65 o 
   1  10   6       40.32       40.91     12.70 o 
   2  10   6      304.41      296.88     21.63 o 
   3  10   6        4.68       -1.72      8.76 o 
   4  10   6       20.81       18.22      9.43 o 
   5  10   6       20.58       26.89     18.58 o 
  -4  11   6       37.26       45.59     14.74 o 
  -3  11   6       51.26       50.20     14.52 o 
  -2  11   6       25.05       38.56     14.99 o 
  -1  11   6      111.78      117.84     17.68 o 
   0  11   6      162.40      166.91     18.19 o 
   1  11   6      172.62      189.55     18.10 o 
   2  11   6       10.21        5.01     12.37 o 
   3  11   6        9.90       12.58      8.54 o 
   4  11   6        3.98       18.95     17.04 o 
  -3  12   6       19.19       -2.87     17.26 o 
  -2  12   6      296.21      359.00     25.01 o 
  -1  12   6      205.24      207.55     19.22 o 
   0  12   6        0.48       -6.17     15.38 o 
   1  12   6       63.30       87.07     17.09 o 
   2  12   6       48.53       54.56     16.46 o 
  -1  13   6       10.75       24.33     16.53 o 
   0  13   6       12.73        1.35     16.18 o 
   1  13   6       25.83       25.49     15.86 o 
  -7   0   7      261.70      220.51     17.52 o 
  -5   0   7       50.34       37.44     11.75 o 
  -3   0   7     3526.61     3555.85     51.77 o 
  -1   0   7       18.18       21.21      3.54 o 
   1   0   7    11089.12    10705.63     54.69 o 
   3   0   7     1125.55     1119.86     24.58 o 
   5   0   7      657.41      654.29     24.87 o 
   7   0   7      223.03      234.48     20.22 o 
  -8   1   7        9.81      -17.81     17.81 o 
  -7   1   7       79.29       80.06     16.16 o 
  -6   1   7      126.90      143.48     18.98 o 
  -5   1   7     1900.99     1848.82     18.76 o 
  -4   1   7      417.90      418.34      9.15 o 
  -3   1   7      110.60      125.98      4.11 o 
  -2   1   7      664.47      645.62     12.97 o 
  -1   1   7      125.16      128.85      5.47 o 
   0   1   7      668.26      731.77      7.95 o 
   1   1   7     6347.21     6413.06     46.90 o 
   2   1   7       30.34       22.76      8.13 o 
   3   1   7       13.87       12.52      9.66 o 
   4   1   7      119.15      111.62      9.69 o 
   5   1   7       44.06       37.87      9.22 o 
   6   1   7       19.33       14.00      9.06 o 
   7   1   7       29.93       16.44      7.93 o 
  -8   2   7        8.48       -8.60     17.08 o 
  -7   2   7       24.41       38.73     16.61 o 
  -6   2   7       27.65       33.00     12.79 o 
  -5   2   7       60.83       52.48      6.84 o 
  -4   2   7        3.68        6.02      4.77 o 
  -3   2   7     2003.19     1945.11     15.44 o 
  -2   2   7     6474.21     6729.55     27.24 o 
  -1   2   7     1360.79     1464.03     11.25 o 
   0   2   7      423.60      453.79     12.81 o 
   1   2   7     9881.67     9803.04     82.61 o 
   2   2   7     1230.69     1309.91     24.36 o 
   3   2   7      724.74      695.04     14.48 o 
   4   2   7       56.40       52.42      8.62 o 
   5   2   7       65.11       48.02      9.55 o 
   6   2   7       93.17       80.24     10.60 o 
   7   2   7       97.16       91.37     14.94 o 
  -7   3   7       25.76       36.78     16.37 o 
  -6   3   7       63.84       64.94      9.80 o 
  -5   3   7      200.10      190.11     11.13 o 
  -4   3   7      593.67      600.03     10.56 o 
  -3   3   7       19.30       16.23      4.48 o 
  -2   3   7       29.25       29.88      3.56 o 
  -1   3   7     1135.61     1122.03     12.80 o 
   0   3   7       45.84       71.70      4.39 o 
   1   3   7      246.04      246.64      8.19 o 
   2   3   7      548.97      614.16     25.99 o 
   3   3   7      309.37      329.65     11.54 o 
   4   3   7      144.55      129.83     10.42 o 
   5   3   7      157.69      145.04     10.67 o 
   6   3   7      112.25      109.78     12.06 o 
   7   3   7       19.54       16.15      9.85 o 
  -7   4   7        5.55       28.57     18.40 o 
  -6   4   7       22.56       15.80      9.63 o 
  -5   4   7       54.49       56.17      9.69 o 
  -4   4   7      114.57      139.82      9.42 o 
  -3   4   7       52.92       63.30     10.31 o 
  -2   4   7        0.29        1.61      2.96 o 
  -1   4   7      223.32      224.55      3.62 o 
   0   4   7       68.36       65.96      3.36 o 
   1   4   7     4768.79     4932.63     38.39 o 
   2   4   7        0.91        0.88      3.30 o 
   3   4   7       40.33       39.24      7.92 o 
   4   4   7       59.04       57.37      8.88 o 
   5   4   7        0.14        6.60      8.35 o 
   6   4   7       20.20       24.94     10.13 o 
   7   4   7       56.33       53.14     26.71 o 
  -7   5   7        3.70       12.51     24.93 o 
  -6   5   7       51.95       36.91     10.62 o 
  -5   5   7      381.68      371.54     14.02 o 
  -4   5   7       79.22       90.37      9.30 o 
  -3   5   7      314.41      309.91     11.51 o 
  -2   5   7     1736.54     1777.63     68.18 o 
  -1   5   7      220.48      217.85     12.23 o 
   0   5   7      589.35      564.97      9.71 o 
   1   5   7     1252.33     1248.72     16.36 o 
   2   5   7      550.61      550.32      7.38 o 
   3   5   7      204.84      214.91      8.71 o 
   4   5   7      536.20      516.47     15.43 o 
   5   5   7        0.16       -1.31      8.43 o 
   6   5   7        5.49       -1.35      9.39 o 
   7   5   7        4.40      -15.88     15.88 o 
  -7   6   7        0.32        7.41     17.02 o 
  -6   6   7       25.71       34.92     12.22 o 
  -5   6   7       28.04       30.38      9.19 o 
  -4   6   7       16.69       24.35      9.03 o 
  -3   6   7       72.29       54.87      8.39 o 
  -2   6   7     2991.75     3028.95     28.25 o 
  -1   6   7        3.07        3.88      5.64 o 
   0   6   7      264.90      255.97      7.86 o 
   1   6   7      206.78      224.99      5.86 o 
   2   6   7      108.55      117.57      6.06 o 
   3   6   7       49.06       27.61      6.61 o 
   4   6   7       36.85       40.11      7.12 o 
   5   6   7       25.38       24.12     14.61 o 
   6   6   7        9.13       12.69      9.17 o 
  -6   7   7       73.79       87.02     11.92 o 
  -5   7   7        4.17       -6.37      9.04 o 
  -4   7   7      178.83      186.09     12.13 o 
  -3   7   7        7.60        1.80      8.21 o 
  -2   7   7      288.35      274.73     11.34 o 
  -1   7   7     2101.60     2021.86     23.03 o 
   0   7   7      557.45      556.94     12.54 o 
   1   7   7       17.00       18.63      8.31 o 
   2   7   7      870.82      848.57     19.20 o 
   3   7   7      493.07      486.59     11.72 o 
   4   7   7      910.29      908.36     20.84 o 
   5   7   7      169.66      218.85     22.95 o 
   6   7   7        0.01       22.03     18.25 o 
  -6   8   7       27.09       35.39     16.62 o 
  -5   8   7      105.03       85.02     11.73 o 
  -4   8   7       99.31      110.77     21.36 o 
  -3   8   7       95.37      102.65      9.70 o 
  -2   8   7      495.99      529.33     29.71 o 
  -1   8   7      102.35      101.49      8.24 o 
   0   8   7       46.97       47.41     12.95 o 
   1   8   7      663.29      617.05     14.80 o 
   2   8   7       15.28        6.59      7.80 o 
   3   8   7      146.95      141.21     10.91 o 
   4   8   7        1.05       -0.22      7.28 o 
   5   8   7        5.07        6.64      7.33 o 
   6   8   7        1.58        5.50     12.42 o 
  -5   9   7        1.29       -8.64     10.93 o 
  -4   9   7        2.97        7.93      9.57 o 
  -3   9   7       11.46       27.41     18.30 o 
  -2   9   7       99.00      115.07     15.18 o 
  -1   9   7        8.51        7.19     12.73 o 
   0   9   7      980.19     1025.21     29.77 o 
   1   9   7      128.33      127.94     14.93 o 
   2   9   7        1.64       -1.74      8.34 o 
   3   9   7        6.41        5.08      9.51 o 
   4   9   7      143.74      181.43     12.66 o 
   5   9   7        0.95        2.07      8.85 o 
  -5  10   7        8.95       -3.83     11.38 o 
  -4  10   7       10.76        9.91      9.23 o 
  -3  10   7      146.77      154.13     18.79 o 
  -2  10   7      107.15      116.22     17.22 o 
  -1  10   7       45.02       33.21     13.85 o 
   0  10   7       28.96       40.43     13.46 o 
   1  10   7      271.47      278.54     19.18 o 
   2  10   7       81.39       70.91      9.62 o 
   3  10   7       21.53        7.21      9.51 o 
   4  10   7        7.02       -0.98     10.70 o 
  -4  11   7        8.08       41.26     18.53 o 
  -3  11   7      123.52       84.80     17.92 o 
  -2  11   7      194.88      226.21     20.55 o 
  -1  11   7       14.94        9.63     13.52 o 
   0  11   7        1.05        3.29     12.14 o 
   1  11   7       20.19       16.12     14.08 o 
   2  11   7       41.44       73.95     15.08 o 
   3  11   7        0.55      -14.67     16.13 o 
   4  11   7      111.27      147.89     19.96 o 
  -3  12   7       59.80       56.27     16.21 o 
  -2  12   7        2.15       20.99     15.96 o 
  -1  12   7      234.50      229.92     22.36 o 
   0  12   7       13.50       24.55     13.86 o 
   1  12   7       72.75       95.60     16.02 o 
   2  12   7        0.07       -8.78     16.39 o 
  -1  13   7        4.25       23.39     13.77 o 
   0  13   7       63.05       54.90     16.44 o 
  -8   0   8       42.55       26.69     13.11 o 
  -6   0   8       45.32       32.92     13.59 o 
  -4   0   8     2900.28     2946.67     38.08 o 
  -2   0   8      806.77      764.58     13.92 o 
   0   0   8     1126.91     1135.32     12.76 o 
   2   0   8     8086.21     8281.74     57.49 o 
   4   0   8     1316.45     1219.86     29.54 o 
   6   0   8       41.08       39.74     14.01 o 
  -8   1   8       81.76       73.28     19.08 o 
  -7   1   8       51.99       48.72     10.47 o 
  -6   1   8       42.26       46.39      9.39 o 
  -5   1   8      169.54      174.06     17.73 o 
  -4   1   8     2534.11     2482.08     19.32 o 
  -3   1   8      103.45      106.67      5.11 o 
  -2   1   8      225.48      243.76      4.17 o 
  -1   1   8     1797.67     1809.07     26.50 o 
   0   1   8       66.74       61.30      4.14 o 
   1   1   8     1310.50     1434.45     18.82 o 
   2   1   8       57.90       56.24      9.38 o 
   3   1   8       38.59       51.68     11.08 o 
   4   1   8       64.16       61.80     12.97 o 
   5   1   8      317.67      299.42     19.40 o 
   6   1   8       75.13       58.71     10.90 o 
   7   1   8        6.40        8.77     15.61 o 
  -7   2   8        7.51       23.27     15.22 o 
  -6   2   8       63.21       74.40     16.30 o 
  -5   2   8      231.51      235.83      8.64 o 
  -4   2   8        9.94       13.91      5.00 o 
  -3   2   8      477.77      501.45      8.70 o 
  -2   2   8     2825.56     2774.64     20.18 o 
  -1   2   8        3.30        3.75      3.64 o 
   0   2   8     1920.13     1881.64     16.26 o 
   1   2   8     1108.59     1098.14     29.17 o 
   2   2   8      282.21      287.34     14.34 o 
   3   2   8      620.16      611.36     21.21 o 
   4   2   8      631.22      636.33     16.35 o 
   5   2   8      329.68      294.11     13.49 o 
   6   2   8       34.68       19.92      9.52 o 
   7   2   8        2.36       -1.28      9.98 o 
  -7   3   8        2.18       22.86     16.06 o 
  -6   3   8       20.73       23.61     12.53 o 
  -5   3   8      477.00      489.75     14.68 o 
  -4   3   8      360.19      344.88      8.65 o 
  -3   3   8      641.63      597.55     25.04 o 
  -2   3   8     1373.59     1399.16     31.62 o 
  -1   3   8     1418.77     1479.58     14.26 o 
   0   3   8      190.16      217.93      7.64 o 
   1   3   8        4.03        3.51      5.41 o 
   2   3   8      411.61      368.51     15.81 o 
   3   3   8      101.55      100.71     13.29 o 
   4   3   8       84.78       78.81     11.56 o 
   5   3   8      434.62      378.67     14.75 o 
   6   3   8        7.63      -10.05     10.05 o 
   7   3   8       11.69        8.55      9.71 o 
  -7   4   8       12.78       23.44     16.80 o 
  -6   4   8        3.34       -4.29      8.74 o 
  -5   4   8       31.23       39.04      8.79 o 
  -4   4   8       28.00       21.57      7.64 o 
  -3   4   8      117.93      103.99      8.58 o 
  -2   4   8      365.25      351.69      7.99 o 
  -1   4   8     1745.01     1809.42     22.25 o 
   0   4   8      326.66      356.91      7.67 o 
   1   4   8      250.01      267.95      6.91 o 
   2   4   8     2003.65     1924.12     32.81 o 
   3   4   8        1.14       -3.55      7.24 o 
   4   4   8      640.91      670.83     23.31 o 
   5   4   8       51.52       52.68     11.75 o 
   6   4   8        6.20        6.10     16.07 o 
   7   4   8       33.03       32.01     14.42 o 
  -7   5   8        0.20        2.36     10.98 o 
  -6   5   8      151.49      139.62     12.20 o 
  -5   5   8      140.02      162.90     11.51 o 
  -4   5   8      346.40      324.01     21.45 o 
  -3   5   8      173.58      179.83     10.16 o 
  -2   5   8      199.67      197.42      9.16 o 
  -1   5   8      422.21      426.16     11.36 o 
   0   5   8      684.06      705.68     11.43 o 
   1   5   8      716.21      693.86      8.84 o 
   2   5   8       60.56       66.87      6.12 o 
   3   5   8       23.36       13.15     11.93 o 
   4   5   8       70.44       76.90      9.71 o 
   5   5   8      217.47      242.74     13.59 o 
   6   5   8        2.40       -8.16      8.16 o 
  -7   6   8       38.24       44.02     29.36 o 
  -6   6   8       24.01       25.84     11.08 o 
  -5   6   8      274.28      324.10     14.33 o 
  -4   6   8       84.06       67.33     10.14 o 
  -3   6   8       11.08       14.96      8.13 o 
  -2   6   8      782.57      761.19     15.66 o 
  -1   6   8       45.52       45.69      6.84 o 
   0   6   8       93.04       90.88      5.29 o 
   1   6   8      332.71      339.83      7.05 o 
   2   6   8      541.33      532.03     19.18 o 
   3   6   8       13.43       13.96      6.46 o 
   4   6   8        4.54       -0.70      8.30 o 
   5   6   8        7.52        0.88     12.28 o 
   6   6   8        4.21        0.20     12.51 o 
  -6   7   8        0.46       10.05     11.78 o 
  -5   7   8        9.92        4.03      8.91 o 
  -4   7   8        7.49        8.37     11.72 o 
  -3   7   8       16.92       14.48      8.72 o 
  -2   7   8        7.58        0.27      7.44 o 
  -1   7   8     1008.47     1027.56     17.81 o 
   0   7   8       57.04       51.96      8.15 o 
   1   7   8      752.85      737.17     11.63 o 
   2   7   8       81.04       81.54      8.79 o 
   3   7   8        4.80        4.64      6.61 o 
   4   7   8      228.77      249.28     13.37 o 
   5   7   8      345.78      354.06     15.33 o 
   6   7   8       14.79       23.93     30.24 o 
  -6   8   8        8.02       26.33     11.14 o 
  -5   8   8       21.20       23.59     10.32 o 
  -4   8   8        6.47       14.11      9.06 o 
  -3   8   8       25.86       38.26      8.67 o 
  -2   8   8      415.99      384.17     13.82 o 
  -1   8   8     1402.65     1384.71     20.92 o 
   0   8   8      703.89      705.19     24.29 o 
   1   8   8      286.35      255.92     17.86 o 
   2   8   8       85.49       65.44      8.29 o 
   3   8   8       46.89       60.07      9.53 o 
   4   8   8       17.20       15.67      7.38 o 
   5   8   8       63.07       48.45      9.82 o 
  -5   9   8      262.94      243.78     14.61 o 
  -4   9   8       23.09       40.96     10.23 o 
  -3   9   8      142.81      163.16     13.36 o 
  -2   9   8      136.47      137.58     10.00 o 
  -1   9   8      305.38      283.49     18.47 o 
   0   9   8       21.19       26.04     14.09 o 
   1   9   8      456.85      484.28     22.73 o 
   2   9   8      220.64      224.23     11.91 o 
   3   9   8       69.05       63.98      9.88 o 
   4   9   8       51.04       58.85     16.20 o 
   5   9   8       93.43      103.24     15.34 o 
  -5  10   8      135.36      133.18     12.90 o 
  -4  10   8       21.49        7.15     10.10 o 
  -3  10   8        8.64        4.63     12.74 o 
  -2  10   8       22.22       27.18     13.21 o 
  -1  10   8        1.27        1.10     13.34 o 
   0  10   8      613.60      661.14     26.57 o 
   1  10   8        1.01       -7.76     13.50 o 
   2  10   8        1.13       -1.04     11.74 o 
   3  10   8       27.94       31.10     10.09 o 
   4  10   8        1.35        2.75      8.65 o 
  -4  11   8        7.33       -1.73     17.50 o 
  -3  11   8       22.63       11.18     14.77 o 
  -2  11   8       63.54       58.47     15.27 o 
  -1  11   8      119.73       96.14     16.64 o 
   0  11   8      105.01      130.68     17.60 o 
   1  11   8      130.03      142.47     18.24 o 
   2  11   8       11.77       40.44     13.62 o 
   3  11   8       18.94       21.39     12.42 o 
  -3  12   8       39.74       45.33     18.63 o 
  -2  12   8        6.81       21.65     14.32 o 
  -1  12   8        5.80       -9.75     14.43 o 
   0  12   8        4.03        6.94     12.83 o 
   1  12   8        0.09        2.12     14.02 o 
   2  12   8      117.19      131.89     18.49 o 
  -7   0   9       14.97       27.31     14.56 o 
  -5   0   9       80.63       82.71     12.98 o 
  -3   0   9       43.56       53.98      6.10 o 
  -1   0   9     2756.53     2525.90     17.76 o 
   1   0   9      224.60      274.29     12.05 o 
   3   0   9        1.10        5.93     10.81 o 
   5   0   9      618.98      670.40     26.22 o 
   7   0   9        8.34       15.97     12.84 o 
  -7   1   9       80.32      104.44     15.57 o 
  -6   1   9        3.14       -5.51      8.35 o 
  -5   1   9      164.78      177.23     10.40 o 
  -4   1   9     1438.21     1443.18     15.28 o 
  -3   1   9       43.44       43.40      4.57 o 
  -2   1   9      149.63      150.43      3.70 o 
  -1   1   9      618.44      544.09      8.10 o 
   0   1   9     2399.21     2508.20     24.16 o 
   1   1   9       15.32        9.84      5.23 o 
   2   1   9        4.07        3.63      6.30 o 
   3   1   9       14.28       20.05      8.03 o 
   4   1   9       18.11        7.23      8.28 o 
   5   1   9      155.61      160.97     13.23 o 
   6   1   9        0.00        1.00      8.63 o 
   7   1   9        9.49        4.13     10.04 o 
  -7   2   9       51.80       56.87     14.61 o 
  -6   2   9        6.23        0.00     11.80 o 
  -5   2   9       88.68      112.00      9.31 o 
  -4   2   9       36.12       38.47      5.56 o 
  -3   2   9       16.16       18.40      4.38 o 
  -2   2   9      877.85      936.08     10.73 o 
  -1   2   9       19.86       20.12      3.37 o 
   0   2   9      173.94      193.31      5.75 o 
   1   2   9      543.95      531.76     53.35 o 
   2   2   9       27.44       34.21     10.72 o 
   3   2   9      208.89      216.86     15.81 o 
   4   2   9       31.99       23.33     12.08 o 
   5   2   9      184.53      178.49     17.99 o 
   6   2   9       38.22       21.06     14.68 o 
   7   2   9        1.83       -3.99     10.36 o 
  -7   3   9       95.98      123.47     18.70 o 
  -6   3   9        5.37        6.72     13.58 o 
  -5   3   9       11.47       16.48      8.38 o 
  -4   3   9      137.21      143.77     10.29 o 
  -3   3   9      317.53      314.84      7.56 o 
  -2   3   9      853.66      807.98     13.53 o 
  -1   3   9      217.83      215.24      5.41 o 
   0   3   9       69.40       62.41      5.93 o 
   1   3   9     3225.87     3214.86     39.64 o 
   2   3   9      113.60       93.35     11.06 o 
   3   3   9     1478.10     1431.73     31.20 o 
   4   3   9      429.92      426.27     20.51 o 
   5   3   9        5.05        1.69     13.06 o 
   6   3   9       10.20       19.24     14.56 o 
   7   3   9       17.67       21.30     12.99 o 
  -7   4   9       23.54        7.96     17.34 o 
  -6   4   9       83.75       91.26     14.42 o 
  -5   4   9       10.68       17.39      9.99 o 
  -4   4   9       21.21       24.78      7.88 o 
  -3   4   9       22.15       19.53     14.50 o 
  -2   4   9      523.95      532.72     20.03 o 
  -1   4   9     3948.10     3807.53     18.49 o 
   0   4   9      611.17      593.24      9.71 o 
   1   4   9      696.31      739.88     14.15 o 
   2   4   9       10.79       21.23     11.28 o 
   3   4   9      137.45      120.39     14.47 o 
   4   4   9       99.55       99.26     14.11 o 
   5   4   9      103.02      128.08     11.61 o 
   6   4   9       15.03        1.92     10.78 o 
  -7   5   9       89.49       87.90     20.50 o 
  -6   5   9        0.37        7.83     10.46 o 
  -5   5   9       16.43       20.26      9.29 o 
  -4   5   9      265.93      295.64     19.01 o 
  -3   5   9        2.56      -20.56     33.55 o 
  -2   5   9      448.25      427.63     12.04 o 
  -1   5   9     1141.68     1163.01     17.28 o 
   0   5   9      223.14      219.55      8.96 o 
   1   5   9      306.39      309.87      7.84 o 
   2   5   9      862.02      851.63     29.59 o 
   3   5   9      146.69      109.80     13.86 o 
   4   5   9       44.15       49.71     18.08 o 
   5   5   9       16.56        8.08      8.71 o 
   6   5   9       59.65       60.32     11.71 o 
  -7   6   9        3.49       -8.98     27.86 o 
  -6   6   9       16.09       11.58     15.40 o 
  -5   6   9       17.59       17.61     13.16 o 
  -4   6   9      189.03      214.74     11.74 o 
  -3   6   9        0.04       -0.20     13.36 o 
  -2   6   9       39.69       44.94      7.60 o 
  -1   6   9      195.45      169.82      9.73 o 
   0   6   9       46.81       49.84      6.75 o 
   1   6   9       51.43       46.58      4.39 o 
   2   6   9        3.68       12.79      6.05 o 
   3   6   9      128.73       98.65     13.12 o 
   4   6   9       54.56       53.36      9.71 o 
   5   6   9       79.59       69.39     10.27 o 
   6   6   9       17.02        8.84     10.74 o 
  -6   7   9        6.25        2.57      9.70 o 
  -5   7   9      295.35      312.09     15.16 o 
  -4   7   9      226.92      212.95     12.60 o 
  -3   7   9      961.51      940.70     19.45 o 
  -2   7   9        0.29       -7.81      7.81 o 
  -1   7   9       79.32       65.47      8.40 o 
   0   7   9      871.10      846.66     16.14 o 
   1   7   9       23.35       23.66      5.06 o 
   2   7   9      399.31      358.70     12.94 o 
   3   7   9        2.18        7.56      8.28 o 
   4   7   9       52.56       68.21      9.87 o 
   5   7   9        1.34        8.11     14.60 o 
   6   7   9        0.33        5.62     15.48 o 
  -6   8   9       64.61       74.02     12.29 o 
  -5   8   9      138.28      145.08     12.69 o 
  -4   8   9       87.71      107.41     11.02 o 
  -3   8   9       64.27       75.28     14.89 o 
  -2   8   9      220.91      204.50     11.35 o 
  -1   8   9      169.48      174.06     10.02 o 
   0   8   9        2.35        1.19     10.57 o 
   1   8   9      118.10       94.56     14.10 o 
   2   8   9        4.57        0.30      8.47 o 
   3   8   9      138.90      142.08     11.67 o 
   4   8   9        4.90        4.04      7.84 o 
   5   8   9        0.71        1.11      8.87 o 
  -5   9   9       15.68       22.45     10.42 o 
  -4   9   9        4.50       10.39     10.07 o 
  -3   9   9        4.05       16.71     15.50 o 
  -2   9   9      171.57      167.21     14.84 o 
  -1   9   9      114.89      107.44     16.08 o 
   0   9   9      169.17      169.58     17.34 o 
   1   9   9       64.20       66.39     14.06 o 
   2   9   9       19.00       14.80      9.48 o 
   3   9   9      101.05       95.94     10.84 o 
   4   9   9      209.79      232.92     13.63 o 
   5   9   9        9.84       10.06     12.12 o 
  -5  10   9        8.80       14.11     10.82 o 
  -4  10   9       26.29       58.64     29.68 o 
  -3  10   9       43.11       78.63     17.91 o 
  -2  10   9       18.50       15.71     14.36 o 
  -1  10   9       16.23       32.41     13.09 o 
   0  10   9      170.78      182.15     18.88 o 
   1  10   9      311.95      308.18     20.68 o 
   2  10   9        0.24       -2.11     13.40 o 
   3  10   9       61.23       41.23     14.06 o 
   4  10   9        0.53        4.75     10.95 o 
  -4  11   9      184.74      187.71     21.40 o 
  -3  11   9        7.07        2.92     13.42 o 
  -2  11   9        4.16       22.14     16.35 o 
  -1  11   9       13.29        9.02     14.75 o 
   0  11   9        5.42       22.89     15.53 o 
   1  11   9        9.72       11.19     15.00 o 
   2  11   9      264.15      300.69     21.99 o 
   3  11   9       14.38       10.75     13.09 o 
  -2  12   9        5.85        7.97     16.71 o 
  -1  12   9      127.50      127.99     18.28 o 
   0  12   9       14.22        8.49     15.01 o 
   1  12   9        5.99       22.86     13.52 o 
   2  12   9       30.97       50.01     15.08 o 
  -6   0  10      366.74      364.65     20.80 o 
  -4   0  10     1977.55     1945.71     33.27 o 
  -2   0  10      850.01      795.56     11.35 o 
   0   0  10     1413.35     1391.20     32.49 o 
   2   0  10     8604.14     8574.29     62.94 o 
   4   0  10       60.69       47.15     12.85 o 
   6   0  10      355.06      352.57     22.66 o 
  -7   1  10        2.83       14.87     12.54 o 
  -6   1  10      354.79      344.97     14.08 o 
  -5   1  10       20.16       25.56      7.74 o 
  -4   1  10      712.88      719.99     16.43 o 
  -3   1  10        0.86       -4.14      7.53 o 
  -2   1  10       12.96       21.71      4.23 o 
  -1   1  10       41.37       32.77      2.89 o 
   0   1  10      403.01      432.89      6.78 o 
   1   1  10       87.67       84.57      6.74 o 
   2   1  10      125.34      125.42     10.27 o 
   3   1  10       40.52       43.66      8.03 o 
   4   1  10       11.27       10.41     10.22 o 
   5   1  10      153.25      151.37     14.77 o 
   6   1  10        7.78        4.43      9.89 o 
   7   1  10        0.19        8.95     10.37 o 
  -7   2  10       39.10       58.48     14.59 o 
  -6   2  10       10.40        8.19     11.89 o 
  -5   2  10       44.66       51.61      8.63 o 
  -4   2  10      486.02      491.46     18.01 o 
  -3   2  10       34.16       37.07      4.79 o 
  -2   2  10      114.31      115.30      5.48 o 
  -1   2  10     1967.47     1991.80     15.85 o 
   0   2  10     2261.64     2394.68     32.36 o 
   1   2  10       62.51       58.80      4.08 o 
   2   2  10      691.83      709.80     21.04 o 
   3   2  10       33.36       25.81     12.26 o 
   4   2  10      338.46      305.49     19.99 o 
   5   2  10      212.55      214.42     18.39 o 
   6   2  10       93.47       92.32     13.85 o 
   7   2  10       19.52        9.52      9.97 o 
  -7   3  10       25.79       18.47     16.55 o 
  -6   3  10      154.32      136.24     17.72 o 
  -5   3  10      325.79      340.85     12.66 o 
  -4   3  10       15.42       19.16      7.32 o 
  -3   3  10      394.77      432.54      8.89 o 
  -2   3  10       25.63       24.74      5.30 o 
  -1   3  10        3.01        2.64      3.58 o 
   0   3  10      264.48      233.18      5.25 o 
   1   3  10        5.78       14.58      4.45 o 
   2   3  10        3.85       -2.98     10.10 o 
   3   3  10       11.53        0.56     12.46 o 
   4   3  10       26.93       41.85     14.02 o 
   5   3  10      128.63      128.51     16.96 o 
   6   3  10       36.49       42.47     15.33 o 
  -7   4  10        6.99       15.46     17.03 o 
  -6   4  10        1.14       -0.17     13.90 o 
  -5   4  10        9.90       11.78     11.46 o 
  -4   4  10      350.74      341.17     12.46 o 
  -3   4  10      899.02      913.36     16.79 o 
  -2   4  10      240.89      265.37      6.89 o 
  -1   4  10       21.47       24.55      3.94 o 
   0   4  10     1466.14     1515.54     15.05 o 
   1   4  10      420.29      437.35     20.16 o 
   2   4  10      919.61      944.61     25.49 o 
   3   4  10       63.66       49.25     12.70 o 
   4   4  10      300.84      295.24     19.26 o 
   5   4  10       84.81      102.46     16.27 o 
   6   4  10       39.97       39.92     16.15 o 
  -7   5  10       11.55       -2.91     17.78 o 
  -6   5  10        0.01        8.95      9.35 o 
  -5   5  10       44.34       41.58      9.71 o 
  -4   5  10      201.15      187.67     11.35 o 
  -3   5  10        6.11       -2.00      7.32 o 
  -2   5  10       14.09       15.53      6.82 o 
  -1   5  10     1441.34     1513.01     20.20 o 
   0   5  10        4.72       -4.00      4.85 o 
   1   5  10      144.84      134.11     10.24 o 
   2   5  10        2.49        1.70      7.02 o 
   3   5  10      217.08      237.03     17.75 o 
   4   5  10      284.80      274.36     19.84 o 
   5   5  10      242.65      256.33     20.25 o 
   6   5  10        1.78      -12.60     14.56 o 
  -6   6  10       42.25       30.97     10.23 o 
  -5   6  10       46.36       59.78     12.67 o 
  -4   6  10        3.11       -0.23      8.63 o 
  -3   6  10      138.47      115.25     10.42 o 
  -2   6  10       18.58       25.99      7.61 o 
  -1   6  10     1049.05     1085.49     18.43 o 
   0   6  10        0.17       -8.72      8.75 o 
   1   6  10       16.25       22.49      6.68 o 
   2   6  10      305.90      325.48     31.46 o 
   3   6  10        7.15        9.45      7.27 o 
   4   6  10       31.66       28.45     13.23 o 
   5   6  10        0.11       10.64     12.02 o 
   6   6  10       71.08      134.57     19.20 o 
  -6   7  10       30.70       29.89     10.68 o 
  -5   7  10       17.10       38.48     10.66 o 
  -4   7  10        4.67       -1.96      8.40 o 
  -3   7  10      287.62      261.30     18.42 o 
  -2   7  10        0.28        1.27      7.30 o 
  -1   7  10     3086.04     3092.89     61.54 o 
   0   7  10     1585.54     1598.05     21.97 o 
   1   7  10      102.03      110.38     12.23 o 
   2   7  10      248.20      248.87     11.56 o 
   3   7  10      217.57      187.30     17.13 o 
   4   7  10       87.36       66.23     13.24 o 
   5   7  10      228.38      221.88     18.91 o 
  -6   8  10        0.01       -1.53     11.70 o 
  -5   8  10        2.85       29.51     11.33 o 
  -4   8  10       20.96       14.31     11.37 o 
  -3   8  10      408.24      417.01     15.26 o 
  -2   8  10      526.82      490.53     15.11 o 
  -1   8  10      132.61      151.18     10.16 o 
   0   8  10      290.50      291.69     11.16 o 
   1   8  10      104.08       91.41     13.24 o 
   2   8  10       18.13       11.09     10.70 o 
   3   8  10       77.13       96.88     13.21 o 
   4   8  10        4.72        5.70     11.54 o 
   5   8  10       74.27       75.09     13.98 o 
  -5   9  10      145.28      220.98     20.59 o 
  -4   9  10       58.05       62.95     11.95 o 
  -3   9  10        1.57       -2.75     10.07 o 
  -2   9  10        0.08      -22.65     22.65 o 
  -1   9  10      102.61      122.40     16.45 o 
   0   9  10      124.21       99.35     15.33 o 
   1   9  10      213.04      217.70     17.38 o 
   2   9  10      202.39      190.10     18.58 o 
   3   9  10      125.29      141.13     11.44 o 
   4   9  10        0.24        8.61     12.45 o 
  -4  10  10        4.64       20.99     22.30 o 
  -3  10  10       40.47       43.25     16.37 o 
  -2  10  10      205.81      221.41     20.85 o 
  -1  10  10      109.54      106.26     15.83 o 
   0  10  10       86.54       74.84     15.96 o 
   1  10  10        1.71        7.91     12.78 o 
   2  10  10        1.56      -12.48     12.48 o 
   3  10  10       46.98       27.10     14.11 o 
   4  10  10       36.08       67.10     14.74 o 
  -3  11  10        0.04        7.00     15.67 o 
  -2  11  10      128.90      144.35     19.67 o 
  -1  11  10       93.45       97.43     19.08 o 
   0  11  10        2.91       25.73     15.09 o 
   1  11  10        2.10        3.52     14.98 o 
   2  11  10        3.26       22.24     12.38 o 
   3  11  10      106.77       86.29     15.30 o 
  -2  12  10        3.64       42.99     19.59 o 
  -1  12  10        4.09        8.11     14.84 o 
   0  12  10       38.23       39.88     16.21 o 
   1  12  10        1.60        4.95     13.30 o 
  -7   0  11       49.19       78.89     14.14 o 
  -5   0  11        3.48        9.46     11.35 o 
  -3   0  11     1708.09     1735.96     29.47 o 
  -1   0  11       42.82       39.74      5.27 o 
   1   0  11     2369.32     2336.93     30.99 o 
   3   0  11     2911.47     2919.00     43.30 o 
   5   0  11       25.72       27.16     12.20 o 
   7   0  11       49.53       59.22     15.88 o 
  -7   1  11       65.90       77.32     15.66 o 
  -6   1  11       83.03       93.97      9.92 o 
  -5   1  11       54.40       49.95      9.63 o 
  -4   1  11       35.64       26.17      7.50 o 
  -3   1  11      221.67      233.17      7.04 o 
  -2   1  11      499.70      508.72      8.69 o 
  -1   1  11       51.00       59.02      3.44 o 
   0   1  11      732.61      753.45      8.88 o 
   1   1  11      173.08      184.31      8.18 o 
   2   1  11        5.80        5.27      6.66 o 
   3   1  11      314.01      300.74     17.10 o 
   4   1  11       46.15       45.00      9.05 o 
   5   1  11       17.57       24.23      9.96 o 
   6   1  11       14.50       18.24     10.32 o 
  -7   2  11        2.18       -3.02     14.09 o 
  -6   2  11        7.08       29.00     15.18 o 
  -5   2  11       14.24       26.79     13.87 o 
  -4   2  11        8.80        3.90      7.12 o 
  -3   2  11        1.85        6.86      4.45 o 
  -2   2  11        0.72        2.04      4.22 o 
  -1   2  11      926.85      890.77     11.44 o 
   0   2  11       46.08       48.75      7.22 o 
   1   2  11      475.02      495.28     11.22 o 
   2   2  11      148.49      133.13      8.65 o 
   3   2  11     2831.82     2796.04     30.64 o 
   4   2  11      293.69      261.82     12.66 o 
   5   2  11       28.63       16.69      9.86 o 
   6   2  11      101.34       84.20     11.28 o 
  -7   3  11       15.30       -1.45     16.27 o 
  -6   3  11       58.23       61.86     16.37 o 
  -5   3  11      334.29      304.26     19.92 o 
  -4   3  11      276.42      269.22     11.29 o 
  -3   3  11      240.86      246.60      7.61 o 
  -2   3  11      136.67      131.78      5.97 o 
  -1   3  11      697.41      662.07     10.07 o 
   0   3  11        2.33        4.67      3.25 o 
   1   3  11      482.73      479.66     12.44 o 
   2   3  11        9.80       21.39     10.99 o 
   3   3  11        6.12        1.57     11.27 o 
   4   3  11      174.87      185.30     18.14 o 
   5   3  11       48.31       54.73     15.77 o 
   6   3  11        4.99       17.89     12.88 o 
  -7   4  11       24.27       15.67     15.52 o 
  -6   4  11      109.36      136.40     16.74 o 
  -5   4  11      100.17       99.10     10.52 o 
  -4   4  11       38.72       36.27      8.09 o 
  -3   4  11      335.77      336.04     12.01 o 
  -2   4  11        6.69        6.87      8.86 o 
  -1   4  11     1453.21     1439.76     14.51 o 
   0   4  11     1003.61      973.79     12.84 o 
   1   4  11       17.24       29.62      7.28 o 
   2   4  11      125.46      129.24      9.72 o 
   3   4  11      221.52      257.72     18.43 o 
   4   4  11       12.95       10.27     12.50 o 
   5   4  11       36.74       46.75     15.27 o 
   6   4  11        4.17       27.19     14.25 o 
  -7   5  11        2.68       -4.22     15.06 o 
  -6   5  11        0.61       26.92     15.59 o 
  -5   5  11       41.48       65.33     10.09 o 
  -4   5  11      210.52      235.09     11.85 o 
  -3   5  11        9.37        7.24      7.22 o 
  -2   5  11      351.11      322.23     11.48 o 
  -1   5  11        0.98        5.43      6.73 o 
   0   5  11      815.95      792.97     13.34 o 
   1   5  11        6.21       11.78      6.76 o 
   2   5  11      275.99      300.61     22.48 o 
   3   5  11      125.93      120.59     14.33 o 
   4   5  11       65.99       71.49     14.18 o 
   5   5  11        0.25       -3.38     13.83 o 
   6   5  11       66.74       82.73     17.72 o 
  -6   6  11       65.81       86.85     11.69 o 
  -5   6  11       32.43       47.20     10.51 o 
  -4   6  11       63.48       59.82      9.39 o 
  -3   6  11      543.91      503.41     15.24 o 
  -2   6  11     1141.44     1110.45     25.33 o 
  -1   6  11       10.48       13.85      7.32 o 
   0   6  11        5.83        4.61      5.94 o 
   1   6  11       21.78       20.19      6.81 o 
   2   6  11      234.51      250.29     15.73 o 
   3   6  11       32.28       42.28      9.00 o 
   4   6  11      109.69      149.59     14.45 o 
   5   6  11        0.15       16.08     15.60 o 
   6   6  11       89.09       92.75     15.42 o 
  -6   7  11       10.25       13.84     11.85 o 
  -5   7  11        2.34       18.02     10.28 o 
  -4   7  11       47.42       35.72     10.44 o 
  -3   7  11      433.03      430.42     15.03 o 
  -2   7  11        0.45       -1.63      7.58 o 
  -1   7  11      466.03      499.45     17.12 o 
   0   7  11     1498.22     1451.47     30.40 o 
   1   7  11       92.88       94.50      8.78 o 
   2   7  11       79.33       86.15     14.20 o 
   3   7  11       25.88       12.42     13.19 o 
   4   7  11       38.73       36.55     14.93 o 
   5   7  11       74.13       87.74     16.56 o 
  -5   8  11        2.95       24.27     12.06 o 
  -4   8  11       15.12       -2.10      9.28 o 
  -3   8  11       25.80       25.29      9.37 o 
  -2   8  11        3.14        0.28      8.25 o 
  -1   8  11      422.57      414.35     13.80 o 
   0   8  11       94.00      109.54     11.87 o 
   1   8  11       56.31       37.02     13.39 o 
   2   8  11       40.39       45.79     13.57 o 
   3   8  11       17.37       14.66     12.79 o 
   4   8  11       41.45       36.67     14.25 o 
   5   8  11        5.66      -15.42     15.42 o 
  -5   9  11        2.01       30.94     11.94 o 
  -4   9  11       94.08      104.08     14.27 o 
  -3   9  11       23.14       30.00     18.28 o 
  -2   9  11       19.41        1.67      7.58 o 
  -1   9  11       20.29       31.98     15.15 o 
   0   9  11      331.68      314.84     20.54 o 
   1   9  11       15.23       24.43     14.26 o 
   2   9  11        0.34       -4.44     11.86 o 
   3   9  11        1.20        2.76     11.89 o 
   4   9  11      200.00      221.39     19.32 o 
  -4  10  11        0.02        9.48     29.91 o 
  -3  10  11       63.20       71.73     17.48 o 
  -2  10  11       93.79       90.44     18.74 o 
  -1  10  11      181.04      169.87     17.40 o 
   0  10  11        1.93       -1.34     14.10 o 
   1  10  11       39.64       57.13     14.40 o 
   2  10  11       25.79        5.71     12.27 o 
   3  10  11       39.30        8.67     15.11 o 
  -3  11  11       35.64       37.38     17.48 o 
  -2  11  11       33.62       50.55     18.33 o 
  -1  11  11       35.10       28.91     16.39 o 
   0  11  11      149.03      156.03     18.57 o 
   1  11  11        5.27       13.43     13.25 o 
   2  11  11       80.61      125.95     18.61 o 
  -1  12  11       67.83       62.48     17.46 o 
   0  12  11        0.06        9.26     13.80 o 
   1  12  11        0.04        9.55     17.41 o 
  -6   0  12      441.16      478.26     22.62 o 
  -4   0  12      505.78      443.53     18.51 o 
  -2   0  12      419.42      396.50     15.71 o 
   0   0  12     1130.09     1080.07     26.35 o 
   2   0  12      489.46      498.56     18.65 o 
   4   0  12       44.33       77.89     14.75 o 
   6   0  12       86.23       96.31     17.49 o 
  -7   1  12        0.68      -11.73     12.78 o 
  -6   1  12      204.22      217.38     20.28 o 
  -5   1  12       29.34       32.81      8.53 o 
  -4   1  12      281.37      240.78     11.11 o 
  -3   1  12      491.58      473.19     12.28 o 
  -2   1  12     1022.89      981.55     11.81 o 
  -1   1  12       44.26       47.21      3.51 o 
   0   1  12      706.48      749.04      9.22 o 
   1   1  12       56.30       60.12      6.65 o 
   2   1  12     1387.89     1483.74     20.72 o 
   3   1  12      294.69      293.06     12.92 o 
   4   1  12       76.29       67.93     10.10 o 
   5   1  12       36.30       39.31     10.32 o 
   6   1  12        0.02       -0.83     11.91 o 
  -7   2  12       50.59       49.25     16.52 o 
  -6   2  12       41.42       64.89     14.47 o 
  -5   2  12        1.34        3.55     12.75 o 
  -4   2  12        3.56       -7.27      7.27 o 
  -3   2  12       54.85       56.26      5.33 o 
  -2   2  12      667.40      677.05     10.47 o 
  -1   2  12     2112.84     2083.31     22.95 o 
   0   2  12        1.25        1.52      3.76 o 
   1   2  12        2.15        5.66      5.02 o 
   2   2  12      397.07      376.55     12.04 o 
   3   2  12        1.13        0.77      8.36 o 
   4   2  12      167.54      193.83     12.06 o 
   5   2  12        4.81       -0.47      9.12 o 
   6   2  12       63.18       58.31     10.55 o 
  -7   3  12        1.36        8.58     13.52 o 
  -6   3  12       62.88      112.80     17.17 o 
  -5   3  12      133.47      124.24     16.02 o 
  -4   3  12       26.42       14.25      8.94 o 
  -3   3  12      282.83      277.49     12.94 o 
  -2   3  12     1236.34     1211.08     19.99 o 
  -1   3  12      221.99      207.28      8.30 o 
   0   3  12       12.71       13.43      3.40 o 
   1   3  12      318.24      319.62      8.47 o 
   2   3  12        6.49        9.82     10.86 o 
   3   3  12      198.15      177.42     15.31 o 
   4   3  12      178.48      172.48     16.99 o 
   5   3  12       92.46       95.56     17.27 o 
   6   3  12        9.93        9.55     24.67 o 
  -7   4  12        1.73      -13.30     13.30 o 
  -6   4  12       36.89       61.63     14.45 o 
  -5   4  12       83.98       79.30     16.40 o 
  -4   4  12        2.48       -7.34      7.92 o 
  -3   4  12       75.56       79.03     12.21 o 
  -2   4  12      454.53      439.48     12.55 o 
  -1   4  12      134.70      141.52      6.37 o 
   0   4  12     1277.40     1309.14     42.89 o 
   1   4  12      201.37      179.74     27.35 o 
   2   4  12       24.18       26.93      7.78 o 
   3   4  12       28.08       15.17     13.87 o 
   4   4  12      137.91      166.09     17.74 o 
   5   4  12       21.49       17.72     15.05 o 
   6   4  12       10.36       10.28     15.07 o 
  -6   5  12        5.96       34.35     16.59 o 
  -5   5  12        6.55        0.99      8.68 o 
  -4   5  12      248.73      210.96     12.13 o 
  -3   5  12      416.90      448.81     14.12 o 
  -2   5  12       93.11       85.73     17.82 o 
  -1   5  12      783.93      830.29     16.49 o 
   0   5  12      174.75      168.96      9.63 o 
   1   5  12      264.71      243.33     10.65 o 
   2   5  12      579.57      610.32     15.85 o 
   3   5  12       53.72       83.05     14.88 o 
   4   5  12       22.64       22.41     13.19 o 
   5   5  12       13.28       10.33     14.50 o 
   6   5  12       46.90       42.12     14.63 o 
  -6   6  12       22.90       53.31     18.40 o 
  -5   6  12        7.87       11.30     10.19 o 
  -4   6  12       51.14       46.02     13.00 o 
  -3   6  12      160.20      167.86     11.00 o 
  -2   6  12      423.32      408.37     13.64 o 
  -1   6  12       56.23       66.29      8.74 o 
   0   6  12      164.37      132.77      9.13 o 
   1   6  12       53.91       48.56      7.82 o 
   2   6  12       40.56       32.26      8.42 o 
   3   6  12        6.42        2.00      7.70 o 
   4   6  12        1.85       21.15     13.33 o 
   5   6  12       13.32       21.30     15.54 o 
  -6   7  12        1.79       15.29     11.22 o 
  -5   7  12        0.56       14.88      9.27 o 
  -4   7  12        0.06       -4.71      8.96 o 
  -3   7  12      339.16      343.02     22.93 o 
  -2   7  12      127.37      131.29     10.39 o 
  -1   7  12       71.14       63.82      8.84 o 
   0   7  12      216.92      223.56     10.83 o 
   1   7  12       68.81       65.95      8.24 o 
   2   7  12      172.27      173.69     16.22 o 
   3   7  12       73.77       72.41     15.05 o 
   4   7  12        1.05        5.58     12.87 o 
   5   7  12      114.40       84.08     15.48 o 
  -5   8  12      163.38      196.93     14.58 o 
  -4   8  12        0.12       -5.67      8.98 o 
  -3   8  12       66.62       73.64     20.83 o 
  -2   8  12       72.51       76.78      9.33 o 
  -1   8  12      267.48      248.33     18.03 o 
   0   8  12      240.00      227.53     13.88 o 
   1   8  12        0.49        3.72     11.68 o 
   2   8  12      240.18      211.90     19.11 o 
   3   8  12        7.47       25.39     14.51 o 
   4   8  12       39.09       32.75     14.80 o 
  -5   9  12       20.60       54.79     29.90 o 
  -4   9  12        0.21        1.00     10.34 o 
  -3   9  12       14.24       17.18      9.65 o 
  -2   9  12       19.91       14.42      7.87 o 
  -1   9  12       68.24       74.15     16.24 o 
   0   9  12       11.46        4.37     11.28 o 
   1   9  12      199.44      220.19     18.35 o 
   2   9  12        3.52      -11.73     12.68 o 
   3   9  12      109.74      103.16     15.73 o 
   4   9  12        0.92       12.30     12.93 o 
  -4  10  12        9.93        1.73      9.23 o 
  -3  10  12       25.64       44.13     18.15 o 
  -2  10  12      113.71      122.94     19.01 o 
  -1  10  12       26.94       23.03     15.50 o 
   0  10  12       20.42       29.74     11.57 o 
   1  10  12        0.73        4.69     14.21 o 
   2  10  12      136.83      149.28     16.63 o 
   3  10  12       17.26      -12.78     15.37 o 
  -3  11  12       59.41      105.23     20.03 o 
  -2  11  12       88.05       95.45     18.73 o 
  -1  11  12        7.97       10.66     15.42 o 
   0  11  12       16.61        4.52     15.68 o 
   1  11  12       19.29       -9.42     14.25 o 
   2  11  12       53.39       60.41     13.74 o 
  -7   0  13        3.30       -1.90     13.79 o 
  -5   0  13      325.81      311.03     18.18 o 
  -3   0  13      228.78      257.89     14.55 o 
  -1   0  13      198.15      227.43      7.83 o 
   1   0  13      474.87      482.17     16.86 o 
   3   0  13     4905.00     4870.14     58.61 o 
   5   0  13       83.54       97.96     17.82 o 
  -7   1  13       98.67      107.46     17.56 o 
  -6   1  13       67.33       97.94     11.51 o 
  -5   1  13       26.01       25.44      8.20 o 
  -4   1  13       63.27       56.00      7.80 o 
  -3   1  13      314.96      292.33     10.78 o 
  -2   1  13      114.61      116.93      6.24 o 
  -1   1  13       24.22       21.45      4.71 o 
   0   1  13       67.51       67.01      4.64 o 
   1   1  13       35.19       32.39      5.42 o 
   2   1  13       59.26       64.50      8.58 o 
   3   1  13      971.92      894.08     19.35 o 
   4   1  13        3.35        2.76      9.10 o 
   5   1  13       85.50       68.64     10.79 o 
   6   1  13       20.28       36.51      9.86 o 
  -7   2  13       15.86       21.28     16.46 o 
  -6   2  13        5.94        6.34     11.72 o 
  -5   2  13      278.15      305.19     19.90 o 
  -4   2  13      206.48      211.15     11.02 o 
  -3   2  13        0.06       -1.53      6.07 o 
  -2   2  13       29.65       31.40      5.02 o 
  -1   2  13      375.30      372.44      8.63 o 
   0   2  13      226.59      232.60      6.19 o 
   1   2  13     1511.29     1571.15     16.71 o 
   2   2  13        3.53        6.65      6.92 o 
   3   2  13       15.76       14.66      8.34 o 
   4   2  13       65.55       62.81      9.60 o 
   5   2  13       77.25       81.93     12.37 o 
   6   2  13        0.01        2.17      9.51 o 
  -7   3  13       37.35       14.99     16.43 o 
  -6   3  13        6.21       17.88     13.33 o 
  -5   3  13      134.52      133.80     16.02 o 
  -4   3  13       38.83       22.35     10.36 o 
  -3   3  13        1.66        2.09      4.59 o 
  -2   3  13        2.52        4.66      4.72 o 
  -1   3  13        2.64        0.70      4.78 o 
   0   3  13      429.22      421.33      8.72 o 
   1   3  13      359.05      351.82     12.28 o 
   2   3  13      189.18      189.43     17.88 o 
   3   3  13       89.27       74.43      9.66 o 
   4   3  13       81.25       93.37     16.27 o 
   5   3  13       36.77       36.78      9.39 o 
   6   3  13       41.55       43.32     11.11 o 
  -7   4  13       27.68       20.08     16.87 o 
  -6   4  13       22.58       39.29     16.21 o 
  -5   4  13        3.71       -9.27     14.42 o 
  -4   4  13        2.92       -4.64      7.06 o 
  -3   4  13      213.87      229.34     11.43 o 
  -2   4  13      835.47      812.02     16.66 o 
  -1   4  13       72.39       68.56      5.74 o 
   0   4  13      302.40      328.07      9.06 o 
   1   4  13      221.07      218.41      8.01 o 
   2   4  13       30.32       28.70      8.50 o 
   3   4  13       79.72      103.90     15.62 o 
   4   4  13       10.80       -4.56     13.09 o 
   5   4  13        6.34        4.41     14.72 o 
   6   4  13       11.92      -18.00     28.34 o 
  -6   5  13       45.43       66.66     15.29 o 
  -5   5  13       14.98       -7.18     15.10 o 
  -4   5  13        5.41       -2.15      8.67 o 
  -3   5  13      251.87      215.79     11.78 o 
  -2   5  13      756.04      769.06     16.98 o 
  -1   5  13      300.96      325.44     11.74 o 
   0   5  13      328.53      340.23      9.44 o 
   1   5  13        0.12        3.14      7.14 o 
   2   5  13        8.45        3.27      8.35 o 
   3   5  13        0.07        0.77      8.25 o 
   4   5  13       76.29       94.87     17.00 o 
   5   5  13        9.78        8.37     14.74 o 
  -6   6  13       12.64       41.58     16.49 o 
  -5   6  13       50.79       45.80     10.32 o 
  -4   6  13      172.54      178.44     12.70 o 
  -3   6  13       87.55       86.35      9.59 o 
  -2   6  13      156.06      157.02     14.84 o 
  -1   6  13        3.06        5.23      7.92 o 
   0   6  13       79.03       69.07      8.30 o 
   1   6  13       52.03       62.73      8.89 o 
   2   6  13      176.50      180.27     20.34 o 
   3   6  13        8.16        9.76      9.33 o 
   4   6  13        7.23       26.09     15.34 o 
   5   6  13        5.20       11.71     13.85 o 
  -6   7  13       28.82       68.12     17.07 o 
  -5   7  13       27.99       35.62     11.89 o 
  -4   7  13        0.27        0.15      9.15 o 
  -3   7  13      115.64      131.06     11.24 o 
  -2   7  13      479.93      458.82     14.87 o 
  -1   7  13       12.56        2.46      7.27 o 
   0   7  13      824.08      806.05     17.88 o 
   1   7  13       13.39        1.84      9.67 o 
   2   7  13        2.06        9.34      7.09 o 
   3   7  13        9.29        5.07     11.88 o 
   4   7  13      112.14      106.94     16.94 o 
   5   7  13        4.60        8.81     14.36 o 
  -5   8  13        1.68       22.66     10.99 o 
  -4   8  13        0.15       -3.36     10.34 o 
  -3   8  13        3.36        6.24     15.25 o 
  -2   8  13      147.31      176.30     11.55 o 
  -1   8  13        8.62       -1.92      6.61 o 
   0   8  13        0.46       16.45      7.41 o 
   1   8  13       14.19       -0.49     12.08 o 
   2   8  13        0.32        9.90     13.86 o 
   3   8  13       19.39       27.86     15.07 o 
   4   8  13        4.17      -10.73     14.35 o 
  -4   9  13       73.20       57.30     12.14 o 
  -3   9  13      205.26      195.36     21.36 o 
  -2   9  13       74.38       82.45     15.32 o 
  -1   9  13      223.23      256.86     12.22 o 
   0   9  13       93.66       91.75     15.85 o 
   1   9  13       50.96       60.55     15.51 o 
   2   9  13      188.87      183.81     19.07 o 
   3   9  13       31.46       31.74     14.73 o 
   4   9  13       83.99       83.84     16.62 o 
  -4  10  13      144.48      109.66     13.26 o 
  -3  10  13       10.49       10.55     10.08 o 
  -2  10  13       84.82       68.47     17.50 o 
  -1  10  13      175.53      211.45     21.70 o 
   0  10  13        5.66        0.69     15.40 o 
   1  10  13        0.03        9.03     13.84 o 
   2  10  13        6.45        0.67     14.92 o 
   3  10  13       12.77        1.59     14.07 o 
  -2  11  13        5.51       -9.61     16.28 o 
  -1  11  13        1.23        2.53     13.91 o 
   0  11  13       44.77       48.08     18.75 o 
   1  11  13       19.13       48.08     14.95 o 
  -6   0  14       60.22       97.58     16.40 o 
  -4   0  14      528.49      486.50     19.78 o 
  -2   0  14      684.27      722.27     20.94 o 
   0   0  14      128.71      142.13      8.19 o 
   2   0  14     1766.19     1855.87     34.78 o 
   4   0  14        0.67       -6.61     12.60 o 
   6   0  14       68.94       80.52     18.46 o 
  -7   1  14        5.93        3.51     14.98 o 
  -6   1  14       94.43      130.39     17.14 o 
  -5   1  14        2.18       -0.45      7.79 o 
  -4   1  14      251.62      245.40     10.91 o 
  -3   1  14       43.02       44.82     13.85 o 
  -2   1  14       23.87       16.77      6.35 o 
  -1   1  14      467.07      469.12      9.54 o 
   0   1  14       35.61       43.83      4.65 o 
   1   1  14       20.06       19.50      5.75 o 
   2   1  14      150.63      160.66     12.27 o 
   3   1  14        4.15        8.79      8.99 o 
   4   1  14       98.31       92.92     18.02 o 
   5   1  14        7.56        6.18     10.45 o 
   6   1  14       17.57       15.03     22.39 o 
  -7   2  14        3.15       11.75     13.56 o 
  -6   2  14        9.58       36.32     16.36 o 
  -5   2  14        3.62        3.71     12.01 o 
  -4   2  14        4.35        3.66      7.06 o 
  -3   2  14       27.73       25.21      6.64 o 
  -2   2  14      318.62      303.77      8.34 o 
  -1   2  14      306.82      301.89      8.44 o 
   0   2  14      113.21      130.65      7.13 o 
   1   2  14      194.78      193.43     10.75 o 
   2   2  14      736.80      816.21     33.01 o 
   3   2  14      121.09      128.65     10.84 o 
   4   2  14      185.13      174.16     14.19 o 
   5   2  14        4.66       14.47      9.15 o 
   6   2  14        2.18       19.43     10.55 o 
  -7   3  14        5.50       37.42     15.59 o 
  -6   3  14        0.11       11.39     14.78 o 
  -5   3  14       22.00       23.82     15.04 o 
  -4   3  14      268.60      241.14     17.35 o 
  -3   3  14        5.48       -0.58      7.09 o 
  -2   3  14       25.25       23.16      5.03 o 
  -1   3  14       31.31       28.84      5.05 o 
   0   3  14       10.13        7.19      5.27 o 
   1   3  14      117.66      132.16     10.48 o 
   2   3  14       45.16       53.22      6.95 o 
   3   3  14        3.55       -3.83      7.35 o 
   4   3  14       16.41       13.32      8.83 o 
   5   3  14       57.01       62.34     11.38 o 
   6   3  14        4.03       12.32     10.89 o 
  -6   4  14        0.32        2.80     13.28 o 
  -5   4  14        4.02       20.82     12.93 o 
  -4   4  14       11.87       12.98     12.35 o 
  -3   4  14        7.20       14.88      9.08 o 
  -2   4  14      816.60      800.93     16.93 o 
  -1   4  14      231.26      236.95      9.29 o 
   0   4  14       91.02       93.91      6.78 o 
   1   4  14       84.70       85.05     12.61 o 
   2   4  14       17.61       13.01      7.70 o 
   3   4  14        0.64       15.23     13.97 o 
   4   4  14        3.10       -4.56     11.47 o 
   5   4  14        1.39       -6.90      8.34 o 
  -6   5  14       13.45       19.62     16.96 o 
  -5   5  14        7.07        9.52     13.61 o 
  -4   5  14      110.09      106.40     20.00 o 
  -3   5  14      496.51      535.43     25.33 o 
  -2   5  14      428.06      436.35     20.42 o 
  -1   5  14       99.50      110.85      9.18 o 
   0   5  14      202.55      184.57     17.68 o 
   1   5  14      200.09      184.85     10.76 o 
   2   5  14      333.30      363.96     35.01 o 
   3   5  14      129.67      139.13     21.10 o 
   4   5  14      134.39      149.75     18.89 o 
   5   5  14       27.78       32.11     14.71 o 
  -6   6  14       21.83       36.69     19.62 o 
  -5   6  14        7.69        0.30     16.79 o 
  -4   6  14        4.65        3.53     13.05 o 
  -3   6  14       80.94       92.26      9.88 o 
  -2   6  14       49.77       30.61     14.50 o 
  -1   6  14      738.35      728.16     17.39 o 
   0   6  14       52.81       61.09      9.29 o 
   1   6  14        0.04       -2.22      7.98 o 
   2   6  14       43.21       35.13     21.95 o 
   3   6  14      150.86      158.12     16.54 o 
   4   6  14       24.84       30.13     13.12 o 
   5   6  14        4.41       21.69     15.62 o 
  -5   7  14       44.34       76.17     20.86 o 
  -4   7  14       14.53       10.34     10.11 o 
  -3   7  14      384.21      348.32     14.33 o 
  -2   7  14      266.82      291.69     13.36 o 
  -1   7  14       38.94       34.32      8.04 o 
   0   7  14      152.15      157.88     24.21 o 
   1   7  14      359.63      375.55     13.81 o 
   2   7  14        7.45        3.24     13.91 o 
   3   7  14       64.15       56.18     15.46 o 
   4   7  14        7.57      -13.27     13.27 o 
  -5   8  14      104.31      132.19     14.64 o 
  -4   8  14      142.58      127.30     12.77 o 
  -3   8  14      137.57      118.54     16.99 o 
  -2   8  14      107.71      121.19     10.36 o 
  -1   8  14       24.18       18.59     13.18 o 
   0   8  14       19.73       33.34      8.25 o 
   1   8  14        0.09      -12.40     13.13 o 
   2   8  14       18.32        9.03     13.61 o 
   3   8  14        2.94       15.50     13.29 o 
   4   8  14        1.22       -1.21     13.68 o 
  -4   9  14        3.12       -9.13     11.09 o 
  -3   9  14        8.87        7.26     15.48 o 
  -2   9  14       33.60       39.96      9.56 o 
  -1   9  14       19.84        6.47     16.66 o 
   0   9  14        3.77        0.18     11.76 o 
   1   9  14      102.50      133.29     17.45 o 
   2   9  14        5.43      -14.21     14.21 o 
   3   9  14        2.97       22.94     12.33 o 
  -3  10  14        8.37       20.66     12.01 o 
  -2  10  14       55.85       50.01     15.05 o 
  -1  10  14       31.29       34.03     16.29 o 
   0  10  14       12.10        6.90     13.20 o 
   1  10  14        4.44       13.52     12.46 o 
   2  10  14       59.22       40.15     14.28 o 
  -2  11  14       30.72        5.87     16.79 o 
  -1  11  14        0.17       11.02     17.88 o 
   0  11  14       14.01       22.28     16.55 o 
   1  11  14       87.34       88.81     18.51 o 
  -5   0  15      293.84      326.46     20.42 o 
  -3   0  15       29.08       10.75      9.26 o 
  -1   0  15      205.65      223.11     14.00 o 
   1   0  15     1254.78     1199.58     28.56 o 
   3   0  15      283.90      244.38     17.98 o 
   5   0  15       93.43       87.52     16.57 o 
  -7   1  15       89.01      101.70     17.02 o 
  -6   1  15        0.05       -4.02     12.81 o 
  -5   1  15       22.27       23.52      9.72 o 
  -4   1  15       16.95       21.72      7.43 o 
  -3   1  15     1542.68     1486.13     22.07 o 
  -2   1  15        0.57       -4.54      6.28 o 
  -1   1  15        0.02        0.45      4.66 o 
   0   1  15      295.55      308.90      7.48 o 
   1   1  15        0.24        3.39      5.62 o 
   2   1  15      252.90      224.42     11.52 o 
   3   1  15      181.93      187.80     11.69 o 
   4   1  15       70.68       79.40     14.71 o 
   5   1  15       11.69       13.12     13.20 o 
   6   1  15       35.57       45.31     31.63 o 
  -6   2  15       48.56       71.67     15.52 o 
  -5   2  15        4.31       10.98     14.51 o 
  -4   2  15        5.78        4.30      6.92 o 
  -3   2  15        9.15        9.93     10.04 o 
  -2   2  15       54.03       47.08      5.65 o 
  -1   2  15      991.00      964.18     13.83 o 
   0   2  15      563.52      563.89     13.16 o 
   1   2  15      167.34      155.97      7.54 o 
   2   2  15      162.05      149.59     22.04 o 
   3   2  15      269.56      263.69     17.15 o 
   4   2  15        2.61       11.34      8.57 o 
   5   2  15      148.67      187.95     30.31 o 
  -6   3  15        1.17       24.03     13.07 o 
  -5   3  15        4.05        6.18     13.09 o 
  -4   3  15      137.79      153.49     14.40 o 
  -3   3  15      223.66      200.98     16.25 o 
  -2   3  15      195.68      189.66     12.05 o 
  -1   3  15       92.60       79.23      6.14 o 
   0   3  15      109.36      103.04      7.28 o 
   1   3  15      117.34      125.13     12.81 o 
   2   3  15      180.82      175.73      8.88 o 
   3   3  15       58.75       64.96     22.56 o 
   4   3  15       16.54        5.75      8.77 o 
   5   3  15       40.18       41.22     10.58 o 
  -6   4  15       12.35       13.50     16.34 o 
  -5   4  15       15.18       23.09     15.16 o 
  -4   4  15      100.24       96.99     14.58 o 
  -3   4  15      576.12      544.35     15.17 o 
  -2   4  15       25.53       23.84      8.18 o 
  -1   4  15      108.62       90.14      6.54 o 
   0   4  15       81.87       80.30      6.96 o 
   1   4  15       33.02       33.43     11.46 o 
   2   4  15       57.27       65.44      7.08 o 
   3   4  15       64.58       63.63      9.19 o 
   4   4  15        0.11      -12.04     12.04 o 
   5   4  15       23.78       -8.50      8.50 o 
  -6   5  15        0.04        0.61     14.20 o 
  -5   5  15        4.14       -0.06     14.32 o 
  -4   5  15       67.88       46.09     13.22 o 
  -3   5  15      134.83      133.10     28.35 o 
  -2   5  15       44.60       50.95      8.82 o 
  -1   5  15        9.47       28.29     12.74 o 
   0   5  15      231.15      226.58     11.91 o 
   1   5  15      136.73      119.48     10.21 o 
   2   5  15       28.59       13.95      8.00 o 
   3   5  15      262.88      257.58     15.69 o 
   4   5  15        1.05       22.20     14.69 o 
   5   5  15        0.07        6.78      9.28 o 
  -6   6  15       49.13       74.48     18.30 o 
  -5   6  15       40.54       19.47     13.45 o 
  -4   6  15      106.57      118.41     13.61 o 
  -3   6  15        3.38        7.43      8.72 o 
  -2   6  15        5.79        4.03      8.46 o 
  -1   6  15      312.92      353.17     19.44 o 
   0   6  15      573.09      555.41     16.59 o 
   1   6  15       43.40       50.97      8.48 o 
   2   6  15      113.52      144.15     11.22 o 
   3   6  15      123.64      118.27     11.56 o 
   4   6  15       27.55       21.15     12.93 o 
   5   6  15        9.34       62.83     17.49 o 
  -5   7  15        9.87        1.38     12.39 o 
  -4   7  15       27.19       24.67     13.97 o 
  -3   7  15       14.50      -12.07     16.06 o 
  -2   7  15      334.85      360.65     14.82 o 
  -1   7  15        4.57        8.77      8.02 o 
   0   7  15      155.77      166.52     10.60 o 
   1   7  15       82.17       82.68      8.77 o 
   2   7  15       27.53       55.55     13.99 o 
   3   7  15        1.87        4.24     11.81 o 
   4   7  15       17.66       -9.73     12.91 o 
  -5   8  15        9.83        5.08     12.54 o 
  -4   8  15      192.35      211.42     14.66 o 
  -3   8  15       80.48       63.81     10.05 o 
  -2   8  15        1.29        8.01      7.40 o 
  -1   8  15      153.71      137.25     10.69 o 
   0   8  15      183.99      197.59     11.81 o 
   1   8  15       94.24       56.72     14.43 o 
   2   8  15        0.01      -10.19     12.26 o 
   3   8  15        2.49       14.30     13.06 o 
   4   8  15       21.88       13.10     15.61 o 
  -4   9  15       66.37       84.95     12.16 o 
  -3   9  15       23.52        9.61     20.43 o 
  -2   9  15       26.25       29.34      9.44 o 
  -1   9  15       70.38       59.27      9.00 o 
   0   9  15        4.74       -3.48     14.29 o 
   1   9  15       40.94       68.33     15.18 o 
   2   9  15      243.67      235.81     21.27 o 
   3   9  15        2.34       13.30     13.96 o 
  -3  10  15       21.35       15.99     23.76 o 
  -2  10  15       13.86      -13.74     16.81 o 
  -1  10  15       54.30       84.34     19.88 o 
   0  10  15       38.88       60.03     16.66 o 
   1  10  15       20.59       48.40     15.17 o 
   2  10  15       31.49       27.01     15.94 o 
  -6   0  16       46.85       63.37     15.54 o 
  -4   0  16       21.53       12.09      9.40 o 
  -2   0  16      151.44      171.01     13.48 o 
   0   0  16      842.36      895.60     16.44 o 
   2   0  16       11.69       19.78     11.47 o 
   4   0  16      398.94      399.56     22.73 o 
  -6   1  16       81.03       96.95     17.87 o 
  -5   1  16       19.09        9.92      8.49 o 
  -4   1  16        0.01       -0.04      7.24 o 
  -3   1  16        7.09        3.63      6.80 o 
  -2   1  16        0.03       -5.40      6.55 o 
  -1   1  16       30.44       34.64      7.26 o 
   0   1  16      156.11      167.08      9.82 o 
   1   1  16      489.71      489.46     10.09 o 
   2   1  16      546.47      560.93     15.70 o 
   3   1  16       10.29        2.27      8.05 o 
   4   1  16        3.56        7.67     11.77 o 
   5   1  16       10.74       17.64     10.26 o 
  -6   2  16       16.32        8.12     15.94 o 
  -5   2  16        0.92      -11.78     12.01 o 
  -4   2  16       41.16       58.88      7.46 o 
  -3   2  16      187.54      197.60      9.96 o 
  -2   2  16       10.72        9.56      9.61 o 
  -1   2  16        9.61        9.47      5.23 o 
   0   2  16      199.60      208.45      8.59 o 
   1   2  16        7.37       18.47      8.03 o 
   2   2  16      603.37      660.59     18.13 o 
   3   2  16        5.80       12.14      8.59 o 
   4   2  16       88.58       93.92     11.27 o 
   5   2  16        6.62       21.70     10.29 o 
  -6   3  16        2.78       -1.97     15.97 o 
  -5   3  16        0.16        8.90     15.14 o 
  -4   3  16      267.92      265.23     17.83 o 
  -3   3  16       25.87       13.44     12.35 o 
  -2   3  16       19.84       14.68      6.57 o 
  -1   3  16       48.92       46.62      6.16 o 
   0   3  16      194.87      193.85      8.57 o 
   1   3  16      155.42      140.06     10.57 o 
   2   3  16       28.50       31.72      6.81 o 
   3   3  16       56.30       54.85      9.59 o 
   4   3  16       38.15       31.81      9.39 o 
   5   3  16        5.14        6.35     14.92 o 
  -6   4  16        0.15       -3.98     14.22 o 
  -5   4  16       84.97      106.01     18.75 o 
  -4   4  16       76.21       91.24     13.43 o 
  -3   4  16        0.43        2.21     11.85 o 
  -2   4  16        9.90       14.25      7.37 o 
  -1   4  16      190.40      171.75      7.82 o 
   0   4  16      182.04      191.74      8.70 o 
   1   4  16       86.61       94.34     20.74 o 
   2   4  16        7.53       14.94      9.76 o 
   3   4  16        2.31        5.53     10.54 o 
   4   4  16       36.89       38.35     10.79 o 
   5   4  16        2.24        8.53      9.33 o 
  -6   5  16       46.45       37.24     16.22 o 
  -5   5  16        1.63        0.81     16.14 o 
  -4   5  16       46.87       33.09     13.50 o 
  -3   5  16      154.56      153.72     13.69 o 
  -2   5  16       65.77       44.39      9.29 o 
  -1   5  16      400.84      383.95     18.55 o 
   0   5  16      146.23      142.00     10.55 o 
   1   5  16       34.58       38.60      9.25 o 
   2   5  16       59.24       50.95      9.72 o 
   3   5  16       57.38       69.98      9.49 o 
   4   5  16       12.97      -22.11     22.11 o 
   5   5  16       15.02       17.13     18.69 o 
  -5   6  16        3.67        9.19     14.87 o 
  -4   6  16       18.64       28.64     14.90 o 
  -3   6  16      100.51      113.31     17.39 o 
  -2   6  16       69.98       48.35      9.67 o 
  -1   6  16       63.44       74.52     11.44 o 
   0   6  16        5.83        2.03      7.79 o 
   1   6  16       55.17       64.51      9.65 o 
   2   6  16        3.91       16.99      7.79 o 
   3   6  16       13.56        4.42     20.35 o 
   4   6  16        4.57       -4.76     14.84 o 
  -5   7  16        2.67       -1.16     16.54 o 
  -4   7  16       15.41       10.39     20.18 o 
  -3   7  16      106.85      102.90     11.37 o 
  -2   7  16       15.99       16.62      8.46 o 
  -1   7  16        0.14        6.87      7.91 o 
   0   7  16      164.63      154.64     17.27 o 
   1   7  16       92.75       99.95     14.26 o 
   2   7  16        1.49        7.44     10.03 o 
   3   7  16       35.63       33.82     12.91 o 
   4   7  16        8.85        7.14     13.52 o 
  -4   8  16        0.22       -7.74     27.80 o 
  -3   8  16        0.19       -9.10      9.10 o 
  -2   8  16       60.10       59.59      8.69 o 
  -1   8  16        2.90        1.83      8.42 o 
   0   8  16        3.75       10.68      8.18 o 
   1   8  16       29.68       10.55      8.28 o 
   2   8  16        9.75        7.36     12.19 o 
   3   8  16        1.63       21.43     16.55 o 
  -3   9  16       64.99       37.61     23.74 o 
  -2   9  16        0.28        4.39      8.05 o 
  -1   9  16       14.59        7.49     15.83 o 
   0   9  16        4.01       13.01     13.68 o 
   1   9  16      183.72      173.31     18.72 o 
   2   9  16       15.75       -0.71     12.60 o 
  -2  10  16        2.12        0.69     15.40 o 
  -1  10  16        2.80       15.54     14.10 o 
   0  10  16        1.44       11.99     15.95 o 
   1  10  16        2.39       35.12     15.95 o 
  -5   0  17        6.79       -3.55     12.25 o 
  -3   0  17      129.85      114.49     13.95 o 
  -1   0  17       13.72       14.51     11.26 o 
   1   0  17      988.59     1066.99     20.19 o 
   3   0  17      635.42      614.41     25.80 o 
   5   0  17        1.32        0.78     13.82 o 
  -6   1  17        1.01      -11.45     15.87 o 
  -5   1  17      159.17      115.33     11.52 o 
  -4   1  17       59.89       74.00      8.80 o 
  -3   1  17      437.99      401.10     13.56 o 
  -2   1  17       35.79       36.70      7.72 o 
  -1   1  17       80.17       64.23      7.89 o 
   0   1  17        3.52        4.95      6.69 o 
   1   1  17       18.33       15.36      5.57 o 
   2   1  17       64.97       72.78      9.17 o 
   3   1  17      295.16      285.53     22.12 o 
   4   1  17        3.11        6.18      8.95 o 
   5   1  17        6.68        8.56     17.91 o 
  -6   2  17        0.86       -2.07     15.54 o 
  -5   2  17        6.88      -10.75     12.54 o 
  -4   2  17        2.79       -0.75     10.25 o 
  -3   2  17      321.96      299.70     14.67 o 
  -2   2  17        0.44       -0.36      6.50 o 
  -1   2  17        3.24        7.50      9.25 o 
   0   2  17      147.61      154.61      7.97 o 
   1   2  17      104.57      100.79      8.20 o 
   2   2  17       47.08       36.05      7.32 o 
   3   2  17       29.71       27.28      8.12 o 
   4   2  17       53.74       50.20     10.39 o 
   5   2  17       13.16       26.94     10.13 o 
  -6   3  17       15.91       10.11     17.08 o 
  -5   3  17       98.21       72.79     17.15 o 
  -4   3  17        2.46       14.38     10.30 o 
  -3   3  17        0.33        0.82     10.99 o 
  -2   3  17       13.63        4.76      6.67 o 
  -1   3  17       79.21       72.41     10.87 o 
   0   3  17       65.85       68.66      7.27 o 
   1   3  17      100.43      121.46     15.59 o 
   2   3  17       62.28       63.53      9.57 o 
   3   3  17        0.55       12.03      7.65 o 
   4   3  17        0.10        0.58      8.51 o 
   5   3  17        7.29       -4.72     20.30 o 
  -6   4  17        8.75       32.82     14.12 o 
  -5   4  17        9.59      -11.15     15.92 o 
  -4   4  17        7.25        7.77     10.38 o 
  -3   4  17        5.27        5.64     12.30 o 
  -2   4  17      197.96      223.12     22.07 o 
  -1   4  17        7.49        7.48      9.49 o 
   0   4  17      101.58      103.74      9.77 o 
   1   4  17        0.14       16.33      9.37 o 
   2   4  17        7.35       15.12     12.95 o 
   3   4  17       53.38       56.26      8.01 o 
   4   4  17        3.76       12.42     12.08 o 
  -5   5  17       39.60       42.83     18.05 o 
  -4   5  17      116.77      118.58     15.86 o 
  -3   5  17      151.86      160.51     16.74 o 
  -2   5  17      188.16      203.07     11.91 o 
  -1   5  17       37.89       45.07     13.88 o 
   0   5  17      148.61      138.83     12.19 o 
   1   5  17      206.31      202.80     11.78 o 
   2   5  17       56.73       59.04     14.10 o 
   3   5  17       35.48       36.82      9.89 o 
   4   5  17       26.12       22.41      8.95 o 
  -5   6  17        0.19       18.79     18.59 o 
  -4   6  17        2.22      -12.47     12.47 o 
  -3   6  17        0.07        3.12     17.46 o 
  -2   6  17       62.30       57.65      9.97 o 
  -1   6  17       41.34       49.51      9.17 o 
   0   6  17      212.49      216.97     11.88 o 
   1   6  17        7.25       18.68     15.98 o 
   2   6  17        1.20       11.22      8.18 o 
   3   6  17       29.64       32.68     11.30 o 
   4   6  17       16.05       11.89     15.22 o 
  -4   7  17      178.78      181.38     30.33 o 
  -3   7  17       24.52       34.03     12.88 o 
  -2   7  17      108.04      100.89     17.38 o 
  -1   7  17       17.67       18.73      8.32 o 
   0   7  17       12.71        7.36      7.35 o 
   1   7  17       15.25       20.69     15.18 o 
   2   7  17       77.84       91.08     10.19 o 
   3   7  17        8.60       13.13     11.10 o 
  -4   8  17       75.90       73.43     36.93 o 
  -3   8  17        5.28        3.61      8.87 o 
  -2   8  17       26.87       27.85      8.98 o 
  -1   8  17        0.40       -6.28      8.87 o 
   0   8  17      229.29      268.42     13.44 o 
   1   8  17       36.74        4.18     12.66 o 
   2   8  17        1.30       -6.73     14.44 o 
   3   8  17        7.08       28.34     13.80 o 
  -3   9  17       10.57       -7.43      9.14 o 
  -2   9  17        1.87       20.35      9.37 o 
  -1   9  17       15.91      -12.49     25.61 o 
   0   9  17       65.21       71.99     16.52 o 
   1   9  17        0.01       11.72     13.61 o 
   2   9  17       74.44       92.98     15.53 o 
  -1  10  17        1.44       21.01     17.76 o 
   0  10  17       25.48       19.50     16.47 o 
  -6   0  18        0.38        2.14     14.20 o 
  -4   0  18        3.61        7.51     11.12 o 
  -2   0  18      118.76      122.22     13.03 o 
   0   0  18      559.34      564.42     22.93 o 
   2   0  18       16.59       12.80     11.75 o 
   4   0  18      804.19      844.13     31.64 o 
  -6   1  18       26.92       41.31     15.32 o 
  -5   1  18        0.40      -14.58     14.58 o 
  -4   1  18      100.42      116.72     10.35 o 
  -3   1  18       30.70       28.71      8.04 o 
  -2   1  18      476.47      477.30     14.66 o 
  -1   1  18       39.68       50.87     12.26 o 
   0   1  18        1.29       20.84      8.92 o 
   1   1  18       46.76       46.06      9.68 o 
   2   1  18       21.88       40.55      8.01 o 
   3   1  18        7.40       -8.39      8.39 o 
   4   1  18       14.21       26.02      9.79 o 
   5   1  18        0.05        1.66     29.40 o 
  -6   2  18       19.19       21.27     15.48 o 
  -5   2  18       20.16       10.69     12.62 o 
  -4   2  18       72.41       69.78     12.37 o 
  -3   2  18        3.90       -7.46     13.41 o 
  -2   2  18       26.69       34.97      7.15 o 
  -1   2  18       17.47       12.26      9.21 o 
   0   2  18      764.44      730.74     14.08 o 
   1   2  18        5.94       11.25      7.22 o 
   2   2  18        1.03       10.13      7.08 o 
   3   2  18        8.93       -1.51     10.62 o 
   4   2  18      199.22      185.45     17.17 o 
   5   2  18        7.50        2.63      8.65 o 
  -6   3  18       30.91        7.48     16.61 o 
  -5   3  18        4.78      -15.37     15.37 o 
  -4   3  18       21.40       17.90     11.07 o 
  -3   3  18       35.19       19.88     11.57 o 
  -2   3  18       69.71       65.20     15.93 o 
  -1   3  18      193.18      180.88     10.55 o 
   0   3  18        3.77        8.86      6.65 o 
   1   3  18      348.06      314.29     19.99 o 
   2   3  18       22.48       33.58      9.64 o 
   3   3  18       24.30       20.09      7.69 o 
   4   3  18        4.15       11.79      9.78 o 
  -5   4  18       11.28      -16.07     16.07 o 
  -4   4  18        8.53       14.44     11.91 o 
  -3   4  18       15.37        9.60     10.43 o 
  -2   4  18      382.90      365.81     20.20 o 
  -1   4  18      126.81      118.66     10.42 o 
   0   4  18        5.89       16.73      6.49 o 
   1   4  18       94.29       98.33      8.36 o 
   2   4  18       17.02       26.23      9.19 o 
   3   4  18        0.31        8.15      9.69 o 
   4   4  18      148.08      183.52     20.21 o 
  -5   5  18       21.69       10.08     18.67 o 
  -4   5  18       24.26       18.56     12.82 o 
  -3   5  18       24.48       15.24     12.53 o 
  -2   5  18       98.62       97.02     10.39 o 
  -1   5  18       27.80       44.72      9.41 o 
   0   5  18       23.75       18.59      7.72 o 
   1   5  18       37.51       67.82     16.15 o 
   2   5  18        0.17       -6.71     27.79 o 
   3   5  18        1.57        5.07     10.29 o 
   4   5  18        6.84       20.60     33.25 o 
  -5   6  18      142.75      192.24     22.81 o 
  -4   6  18       27.48      -11.62     12.08 o 
  -3   6  18       48.87       49.62     12.28 o 
  -2   6  18       23.59       16.32      8.49 o 
  -1   6  18        0.72        7.13      8.09 o 
   0   6  18        2.20       -4.59      8.56 o 
   1   6  18      334.53      321.74     14.07 o 
   2   6  18        5.76       14.56      8.44 o 
   3   6  18       10.78       44.17     30.08 o 
  -3   7  18       22.53       23.99     10.12 o 
  -2   7  18        1.65      -13.29     25.70 o 
  -1   7  18       16.48       17.29      8.17 o 
   0   7  18       65.56       90.02     14.93 o 
   1   7  18      196.66      180.94     11.98 o 
   2   7  18       59.88       60.40     13.01 o 
   3   7  18       10.27       57.76     16.33 o 
  -3   8  18        2.05        3.16     15.35 o 
  -2   8  18        3.05      -11.96     21.40 o 
  -1   8  18       15.81        8.33      9.96 o 
   0   8  18       54.39       74.78     10.55 o 
   1   8  18       80.61       44.29      7.98 o 
   2   8  18        4.47      -13.74     13.74 o 
  -2   9  18        0.48       41.34     25.68 o 
  -1   9  18        0.48      -17.93     19.69 o 
   0   9  18        0.16        1.11     14.48 o 
   1   9  18      111.27      104.01     18.06 o 
  -5   0  19        0.29      -11.73     12.58 o 
  -3   0  19      125.25      131.43     15.31 o 
  -1   0  19      250.02      243.20     17.48 o 
   1   0  19       63.83       84.95     16.64 o 
   3   0  19        0.98        1.09     13.56 o 
  -5   1  19      144.86      112.76     16.07 o 
  -4   1  19        0.08        9.23      7.89 o 
  -3   1  19       35.05       24.18      7.81 o 
  -2   1  19       28.21       31.87      9.69 o 
  -1   1  19      133.27      135.93     10.31 o 
   0   1  19        4.90       20.00     13.96 o 
   1   1  19      111.00      116.57      8.53 o 
   2   1  19      175.57      163.14      9.50 o 
   3   1  19       66.77       73.60     20.60 o 
   4   1  19        2.79       -9.26      9.26 o 
  -5   2  19       29.33       15.72     12.16 o 
  -4   2  19        6.98       14.41     11.53 o 
  -3   2  19       29.27        6.50      6.44 o 
  -2   2  19       84.14       64.02     10.99 o 
  -1   2  19      122.94      113.94      9.41 o 
   0   2  19        0.33        8.44      6.88 o 
   1   2  19       10.91        5.41      6.35 o 
   2   2  19        3.42        9.98     10.01 o 
   3   2  19      100.97      112.58      9.23 o 
   4   2  19       23.64       11.64      8.83 o 
  -4   3  19        4.65       12.80     11.51 o 
  -3   3  19      109.28       92.77     14.56 o 
  -2   3  19       72.63       82.10     13.30 o 
  -1   3  19      308.55      338.17     13.24 o 
   0   3  19      101.89      109.78      8.05 o 
   1   3  19        0.02        2.77      8.55 o 
   2   3  19       15.06       33.58      9.67 o 
   3   3  19        5.05        5.94     12.11 o 
   4   3  19        3.05      -11.51     15.41 o 
  -5   4  19       52.64       11.21     17.72 o 
  -4   4  19       16.73       30.54     13.31 o 
  -3   4  19       24.99       20.49     13.14 o 
  -2   4  19       35.34       29.20     11.52 o 
  -1   4  19        0.69        4.42      7.41 o 
   0   4  19       14.15       21.89      8.40 o 
   1   4  19      212.16      212.78     10.28 o 
   2   4  19        5.48      -12.53     26.73 o 
   3   4  19        2.25        1.39     11.30 o 
   4   4  19       11.32       14.61     41.31 o 
  -5   5  19       47.18        5.51     17.69 o 
  -4   5  19        6.08       10.16     11.48 o 
  -3   5  19        0.84       -6.52     11.35 o 
  -2   5  19      107.71      119.15     10.40 o 
  -1   5  19        1.14        5.55      9.41 o 
   0   5  19        0.41      -22.27     22.27 o 
   1   5  19       91.90      101.64     10.67 o 
   2   5  19       26.84       54.87     15.11 o 
   3   5  19       16.90       27.11     21.61 o 
  -4   6  19        0.79      -11.79     11.79 o 
  -3   6  19       21.26        5.94     12.13 o 
  -2   6  19      102.41      101.94     20.64 o 
  -1   6  19        9.37       20.01      8.20 o 
   0   6  19      211.62      208.86     12.88 o 
   1   6  19        0.09       10.15      8.67 o 
   2   6  19        2.80        0.88      9.96 o 
   3   6  19        0.47        7.95     15.81 o 
  -3   7  19       10.46        3.32     16.29 o 
  -2   7  19       69.92       76.73     23.41 o 
  -1   7  19       24.92       44.07      8.43 o 
   0   7  19        8.60       -4.34      7.36 o 
   1   7  19        6.70       -1.99      8.02 o 
   2   7  19       88.19       94.84     12.30 o 
  -3   8  19        1.13       -5.57      9.17 o 
  -2   8  19        9.48       -2.60     24.83 o 
  -1   8  19        0.09       -3.14      9.01 o 
   0   8  19       14.65       45.15     10.03 o 
   1   8  19        0.02      -15.93     15.93 o 
  -4   0  20      397.16      416.90     21.51 o 
  -2   0  20        2.55        7.36     11.72 o 
   0   0  20      133.56      128.19     15.84 o 
   2   0  20      158.25      150.26     12.08 o 
   4   0  20      119.34      133.08     17.60 o 
  -5   1  20        5.95        3.92     10.50 o 
  -4   1  20       38.43       46.91      8.48 o 
  -3   1  20       30.92       21.59      7.54 o 
  -2   1  20      492.56      478.15     15.28 o 
  -1   1  20       24.21       16.02      7.64 o 
   0   1  20       37.76       39.72      9.28 o 
   1   1  20       70.80       78.10     11.27 o 
   2   1  20       60.25       52.06      8.40 o 
   3   1  20        1.74        2.96      7.86 o 
   4   1  20       40.94       43.31     19.46 o 
  -5   2  20       27.55        0.32     13.69 o 
  -4   2  20        2.64        1.76     11.87 o 
  -3   2  20       30.14       22.50      6.88 o 
  -2   2  20       28.52       14.43      8.14 o 
  -1   2  20        0.99        3.60      7.91 o 
   0   2  20       93.83      109.95     10.38 o 
   1   2  20      196.75      185.54     11.73 o 
   2   2  20       82.97      110.02     10.73 o 
   3   2  20        3.67        2.08     14.07 o 
   4   2  20       74.00       65.29     25.31 o 
  -5   3  20        8.59      -12.85     12.85 o 
  -4   3  20       62.04       83.50     13.17 o 
  -3   3  20        0.75       -2.41     10.93 o 
  -2   3  20       35.08       28.90     10.98 o 
  -1   3  20      150.83      136.66     16.61 o 
   0   3  20      107.76      115.29      8.13 o 
   1   3  20        0.80       -0.07      6.52 o 
   2   3  20       75.05       99.00     16.77 o 
   3   3  20        0.24       22.68     29.72 o 
  -4   4  20       45.02       61.56     12.59 o 
  -3   4  20       29.81       14.03     11.14 o 
  -2   4  20        2.60        6.35     12.17 o 
  -1   4  20       28.65       27.87     10.99 o 
   0   4  20        4.24        5.38      6.67 o 
   1   4  20       10.29        9.62      7.35 o 
   2   4  20        2.39        5.11     31.05 o 
   3   4  20       29.87       43.64     10.15 o 
  -4   5  20        1.35       28.39     14.20 o 
  -3   5  20       16.20      -10.51     10.51 o 
  -2   5  20       35.65       47.39     12.75 o 
  -1   5  20       25.94       40.56     14.45 o 
   0   5  20       55.09       42.63      7.99 o 
   1   5  20       80.44       85.94     10.67 o 
   2   5  20        0.55        8.09      8.48 o 
   3   5  20       15.28       43.09     35.40 o 
  -4   6  20        7.48       -6.76     10.63 o 
  -3   6  20       22.25        1.18     11.14 o 
  -2   6  20        0.42       -6.99     22.46 o 
  -1   6  20       41.63       64.11     13.94 o 
   0   6  20        8.27       -6.87      6.87 o 
   1   6  20       82.07      105.66     13.00 o 
   2   6  20       19.16       15.59     12.01 o 
  -3   7  20       25.58       53.54     13.35 o 
  -2   7  20        8.68       28.75     35.14 o 
  -1   7  20       32.96       66.95     21.56 o 
   0   7  20       17.73        4.89     16.32 o 
   1   7  20       78.70       79.11      9.80 o 
   2   7  20       10.29       47.21      9.94 o 
  -2   8  20       20.44       41.82     12.68 o 
  -1   8  20       21.25       33.83      8.96 o 
   0   8  20        2.48       19.18      9.40 o 
  -5   0  21       41.29       32.45     12.22 o 
  -3   0  21      109.32      103.02     14.06 o 
  -1   0  21      855.43      878.14     28.84 o 
   1   0  21       17.31       31.32     15.84 o 
   3   0  21       14.82        8.54     11.89 o 
  -5   1  21       44.23       30.59     13.86 o 
  -4   1  21        2.97        2.30      9.38 o 
  -3   1  21       45.63       36.47      7.96 o 
  -2   1  21       48.12       53.39      8.56 o 
  -1   1  21       19.54       28.04      8.24 o 
   0   1  21        2.50       12.41     12.20 o 
   1   1  21       15.79       39.39     10.71 o 
   2   1  21        1.50        4.67      7.37 o 
   3   1  21       21.74       18.16      8.26 o 
  -5   2  21        8.21      -13.18     13.18 o 
  -4   2  21        2.61        3.30     13.73 o 
  -3   2  21       24.86       17.21     11.08 o 
  -2   2  21        0.83      -12.74     14.90 o 
  -1   2  21       75.19       70.89      8.92 o 
   0   2  21       20.11       29.05      8.68 o 
   1   2  21        7.10       12.36     10.76 o 
   2   2  21        4.30       24.11     10.40 o 
   3   2  21       75.11      121.70     24.58 o 
  -4   3  21        4.10       22.76     12.83 o 
  -3   3  21       42.18       20.25     12.17 o 
  -2   3  21      133.21      130.38     15.07 o 
  -1   3  21       25.63       20.40     12.81 o 
   0   3  21        0.45       26.38      9.56 o 
   1   3  21        0.02       -1.13      6.80 o 
   2   3  21       64.40       29.06      9.26 o 
   3   3  21        0.30        9.41     11.63 o 
  -4   4  21       28.92       67.40     14.59 o 
  -3   4  21        9.87       -0.76     12.02 o 
  -2   4  21       17.04       12.97     10.87 o 
  -1   4  21       28.60       21.91     13.49 o 
   0   4  21       26.26       24.16      8.12 o 
   1   4  21        0.64        3.51      7.38 o 
   2   4  21       26.40       47.73     24.27 o 
   3   4  21       24.16       30.91     13.65 o 
  -4   5  21        6.05       15.05     10.91 o 
  -3   5  21       15.57       10.64     11.72 o 
  -2   5  21       20.62       40.95     13.36 o 
  -1   5  21       64.30       61.67     14.96 o 
   0   5  21       55.06       33.22      9.12 o 
   1   5  21        5.97       21.17      8.65 o 
   2   5  21       37.71       53.32      9.75 o 
  -3   6  21       15.87       38.92     15.27 o 
  -2   6  21       56.35       58.43     14.25 o 
  -1   6  21        7.67       25.81      8.73 o 
   0   6  21       62.92       28.71     30.58 o 
   1   6  21       25.86       29.42     13.00 o 
   2   6  21       14.72       18.92     22.43 o 
  -2   7  21        0.10      -17.01     29.13 o 
  -1   7  21        4.01        7.89     12.08 o 
   0   7  21        0.44       -3.21     20.08 o 
   1   7  21       20.97       -9.48      9.48 o 
  -4   0  22       32.36       20.01     12.93 o 
  -2   0  22        3.06        5.02     11.56 o 
   0   0  22        1.64       -9.55      9.55 o 
   2   0  22       44.46       67.49     15.77 o 
  -4   1  22       30.64       20.51      8.23 o 
  -3   1  22        2.75       -7.72      7.72 o 
  -2   1  22      107.58      133.36     14.84 o 
  -1   1  22       61.78       58.23      9.15 o 
   0   1  22        6.71       -1.50      9.01 o 
   1   1  22        4.66       38.47     11.23 o 
   2   1  22       11.44        7.83     10.58 o 
   3   1  22        0.02       -4.57     11.14 o 
  -4   2  22       13.09       22.47     11.24 o 
  -3   2  22       33.02       22.81     10.95 o 
  -2   2  22        3.20       -0.01     17.95 o 
  -1   2  22       14.11        8.53      7.30 o 
   0   2  22       12.01       33.87     13.99 o 
   1   2  22       22.24       46.36     10.63 o 
   2   2  22       13.05       21.79      7.36 o 
   3   2  22       37.58       89.71     45.05 o 
  -4   3  22        3.52        1.69      9.51 o 
  -3   3  22       42.04       28.99     10.44 o 
  -2   3  22       66.81       81.59     15.05 o 
  -1   3  22       11.89        1.91      7.99 o 
   0   3  22       11.16       44.26      9.95 o 
   1   3  22       35.05       48.97      8.05 o 
   2   3  22        0.01       -8.89      8.89 o 
  -3   4  22       43.59       24.56     13.86 o 
  -2   4  22        3.49       10.49     10.78 o 
  -1   4  22       11.13       18.22     11.05 o 
   0   4  22       20.05        8.50     12.21 o 
   1   4  22       62.45       94.36      9.57 o 
   2   4  22       96.28      110.35     14.64 o 
  -3   5  22        5.61      -12.25     12.25 o 
  -2   5  22       77.34       81.36      9.57 o 
  -1   5  22       43.49       61.04      9.70 o 
   0   5  22        6.56       -8.33      8.33 o 
   1   5  22        0.12        9.57      9.03 o 
  -2   6  22       27.74       -3.13     12.54 o 
  -1   6  22       49.95       63.88     11.22 o 
   0   6  22       58.76       35.15      8.49 o 
   1   6  22       25.90       11.30     37.29 o 
  -3   0  23      268.73      267.54     18.36 o 
  -1   0  23       33.22       30.74     14.62 o 
   1   0  23       46.06       67.25     17.07 o 
  -4   1  23        5.32       20.06     12.26 o 
  -3   1  23       37.90       65.89     22.21 o 
  -2   1  23       32.91       39.99      8.24 o 
  -1   1  23       20.75       20.34      7.86 o 
   0   1  23        0.13       -2.02      7.51 o 
   1   1  23       27.59       51.45      9.62 o 
   2   1  23        3.39       14.42     12.16 o 
  -3   2  23        0.82      -10.63     10.63 o 
  -2   2  23        0.32        0.55      7.57 o 
  -1   2  23        2.02      -16.02     16.02 o 
   0   2  23        4.55        5.39      8.15 o 
   1   2  23       75.70      114.49     11.44 o 
   2   2  23      104.04      124.70     28.64 o 
  -3   3  23       57.92       45.30     12.22 o 
  -2   3  23       23.05       33.81     13.31 o 
  -1   3  23       19.36       16.90     12.06 o 
   0   3  23       57.45       69.00      9.68 o 
   1   3  23       69.94       71.71      9.93 o 
   2   3  23        4.00        5.35      8.59 o 
  -3   4  23        0.08      -14.86     14.86 o 
  -2   4  23        1.07       18.21     11.20 o 
  -1   4  23       14.99        7.91     11.29 o 
   0   4  23       23.97       15.01     12.59 o 
   1   4  23        9.49       25.36      9.20 o 
  -2   5  23        2.75       -0.56     11.54 o 
  -1   5  23       61.30       51.32     14.37 o 
   0   5  23        0.60      -10.24     10.24 o 
  -2   0  24        0.02       10.28     11.46 o 
   0   0  24       55.86       69.46     15.01 o 
  -3   1  24       11.92        0.34      7.82 o 
  -2   1  24        5.27       10.26      8.41 o 
  -1   1  24        1.67       -8.87      8.87 o 
   0   1  24       27.64       33.30     11.31 o 
   1   1  24        5.91       52.73     11.35 o 
  -2   2  24       15.50       11.48      8.08 o 
  -1   2  24        0.56      -14.85     14.85 o 
   0   2  24        3.18        6.75      8.87 o 
   1   2  24       11.07       24.50     15.60 o 
  -2   3  24       43.23      100.42     14.76 o 
  -1   3  24       16.62      -11.47     11.47 o 
   0   3  24       39.09       58.88     16.55 o 
  -1   4  24        9.61        6.36     12.35 o 
  -1   0  25       30.46      -12.83     12.83 o 
  -1   1  25      113.90       79.18     10.41 o 
   0   1  25        7.98       31.35      9.44 o 
                                                 
